# Supplementary material for: Anthropogenic Habitats Facilitate Dispersal of an Early Successional Obligate: Implications for Restoration of an Endangered Ecosystem
Source: PLoS One. 2016 Mar 8;11(3):e0148842. doi: 10.1371/journal.pone.0148842 (PMC4783018; doi:10.1371/journal.pone.0148842)
Supplement: S1 Appendix — Pairwise Rousset's a and Dps individual genetic distance matrices for New England cottontails in the Kittery and Cape Elizabeth study areas. (XLSX) [file pone.0148842.s001.xlsx]

## Sheet: Kittery Dps
S1 Appendix - Pair-wise genetic distance matrices
S1 Appendix
Anthropogenic habitats facilitate dispersal of an early successional obligate: implications for restoration of an endangered ecosystem
Katrina E. Amaral1, Michael Palace1,2,, Kathleen M. O’Brien3, Lindsey E. Fenderson4, and Adrienne I. Kovach1*
1University of New Hampshire, Department of Natural Resources and the Environment, 56 College Rd, Durham, NH 03824, USA
2Institute for the Study of Earth, Oceans, and Space, Morse Hall, 8 College Road, Durham, NH 03824, USA
3United States Fish and Wildlife Service, Rachel Carson National Wildlife Refuge, 321 Port Road, Wells, Maine 04090, USA
4United States Fish and Wildlife Service, Northeast Fishery Center, Conservation Genetics Lab, P.O. Box 75, Lamar, PA 16848, USA
*Email: akovach@unh.edu; Phone: 603-862-1603; Fax: 603-862-4976
S1 Appendix a: Individual pair-wise distance matrix of Dps for New England cottontails in Kittery, Maine.
	K1	K2	K3	K4	K5	K6	K7	K8	K9	K10	K11	K12	K13	K14	K15	K16	K17	K18	K19	K20	K21	K22	K23	K24	K25	K26	K27	K28	K29	K30	K31	K32	K33	K34	K35	K36	K37	K38	K39	K40	K41	K42	K43	K44	K45	K46	K47	K48
K1	0	0.6	0.42857	0.35	0.35	0.3	0.4	0.35	0.6	0.4	0.3	0.42857	0.55	0.45	0.5625	0.25	0.45	0.45	0.35	0.4	0.45	0.45	0.78571	0.65	0.6	0.65	0.7	0.5	0.5	0.57143	0.55556	0.5	0.55	0.64286	0.625	0.6	0.7	0.6	0.55	0.55	0.6875	0.6	0.64286	0.6875	0.5	0.5	0.6	0.61111
K2	0.6	0	0.35714	0.5	0.5	0.5	0.3	0.55	0.2	0.45	0.55	0.42857	0.45	0.4	0.5625	0.55	0.4	0.4	0.45	0.45	0.35	0.4	0.42857	0.25	0.3	0.5	0.45	0.55	0.35	0.28571	0.33333	0.2	0.2	0.35714	0.25	0.3	0.35	0.2	0.3	0.3	0.375	0.25	0.14286	0.375	0.38889	0.28571	0.55	0.61111
K3	0.42857	0.35714	0	0.28571	0.35714	0.28571	0.5	0.07143	0.35714	0.28571	0.5	0.35714	0.14286	0.35714	0.25	0.42857	0.35714	0.42857	0.35714	0.28571	0.42857	0.5	0.5	0.57143	0.28571	0.42857	0.28571	0.35714	0.21429	0.5	0.41667	0.5	0.5	0.64286	0.57143	0.21429	0.57143	0.5	0.28571	0.42857	0.5	0.5	0.33333	0.5	0.41667	0.375	0.5	0.5
K4	0.35	0.5	0.28571	0	0.3	0.2	0.3	0.25	0.4	0.4	0.35	0.28571	0.45	0.45	0.5625	0.25	0.45	0.3	0.25	0.25	0.35	0.4	0.64286	0.55	0.4	0.5	0.5	0.3	0.3	0.42857	0.38889	0.45	0.5	0.5	0.5	0.4	0.6	0.5	0.45	0.4	0.625	0.45	0.57143	0.5625	0.33333	0.35714	0.55	0.44444
K5	0.35	0.5	0.35714	0.3	0	0.15	0.45	0.45	0.5	0.3	0.2	0.5	0.5	0.4	0.625	0.25	0.45	0.55	0.45	0.4	0.45	0.5	0.64286	0.55	0.4	0.55	0.55	0.45	0.35	0.42857	0.5	0.55	0.55	0.57143	0.625	0.45	0.55	0.55	0.5	0.45	0.6875	0.5	0.57143	0.5625	0.33333	0.5	0.6	0.55556
K6	0.3	0.5	0.28571	0.2	0.15	0	0.35	0.3	0.45	0.2	0.2	0.35714	0.4	0.3	0.5	0.2	0.35	0.45	0.35	0.35	0.35	0.45	0.64286	0.6	0.4	0.5	0.5	0.4	0.3	0.42857	0.44444	0.45	0.5	0.57143	0.5625	0.45	0.55	0.5	0.45	0.4	0.625	0.45	0.57143	0.5625	0.27778	0.5	0.6	0.5
K7	0.4	0.3	0.5	0.3	0.45	0.35	0	0.5	0.35	0.45	0.35	0.42857	0.45	0.4	0.5	0.35	0.35	0.3	0.35	0.4	0.25	0.3	0.5	0.35	0.4	0.4	0.45	0.45	0.35	0.28571	0.38889	0.15	0.2	0.35714	0.3125	0.45	0.4	0.25	0.3	0.2	0.4375	0.25	0.42857	0.4375	0.33333	0.42857	0.45	0.5
K8	0.35	0.55	0.07143	0.25	0.45	0.3	0.5	0	0.45	0.4	0.5	0.28571	0.35	0.4	0.3125	0.4	0.45	0.4	0.3	0.3	0.4	0.5	0.64286	0.65	0.5	0.5	0.45	0.4	0.35	0.57143	0.5	0.55	0.6	0.64286	0.5625	0.45	0.6	0.6	0.45	0.5	0.5	0.55	0.42857	0.5	0.5	0.5	0.5	0.55556
K9	0.6	0.2	0.35714	0.4	0.5	0.45	0.35	0.45	0	0.4	0.55	0.28571	0.35	0.3	0.375	0.55	0.25	0.3	0.35	0.35	0.25	0.35	0.35714	0.35	0.25	0.45	0.4	0.45	0.3	0.28571	0.27778	0.3	0.3	0.42857	0.375	0.25	0.45	0.3	0.3	0.35	0.4375	0.25	0.35714	0.375	0.33333	0.14286	0.6	0.55556
K10	0.4	0.45	0.28571	0.4	0.3	0.2	0.45	0.4	0.4	0	0.25	0.35714	0.4	0.25	0.5	0.3	0.25	0.4	0.3	0.2	0.3	0.45	0.64286	0.5	0.45	0.5	0.55	0.4	0.35	0.5	0.55556	0.5	0.5	0.57143	0.5625	0.5	0.65	0.5	0.35	0.5	0.6875	0.5	0.5	0.625	0.33333	0.42857	0.7	0.55556
K11	0.3	0.55	0.5	0.35	0.2	0.2	0.35	0.5	0.55	0.25	0	0.42857	0.55	0.45	0.6875	0.1	0.4	0.45	0.35	0.35	0.35	0.4	0.71429	0.55	0.55	0.55	0.65	0.5	0.45	0.5	0.55556	0.45	0.5	0.57143	0.625	0.6	0.6	0.55	0.45	0.5	0.75	0.55	0.64286	0.625	0.38889	0.57143	0.65	0.55556
K12	0.42857	0.42857	0.35714	0.28571	0.5	0.35714	0.42857	0.28571	0.28571	0.35714	0.42857	0	0.28571	0.35714	0.33333	0.35714	0.35714	0.21429	0.14286	0.28571	0.21429	0.35714	0.5	0.71429	0.35714	0.42857	0.35714	0.28571	0.28571	0.375	0.33333	0.42857	0.5	0.71429	0.57143	0.28571	0.71429	0.57143	0.42857	0.42857	0.66667	0.42857	0.66667	0.71429	0.5	0.25	0.64286	0.41667
K13	0.55	0.45	0.14286	0.45	0.5	0.4	0.45	0.35	0.35	0.4	0.55	0.28571	0	0.3	0.125	0.55	0.3	0.5	0.45	0.45	0.45	0.55	0.42857	0.65	0.35	0.35	0.3	0.35	0.25	0.35714	0.44444	0.45	0.45	0.64286	0.625	0.35	0.4	0.5	0.35	0.35	0.4375	0.35	0.57143	0.5	0.38889	0.42857	0.5	0.55556
K14	0.45	0.4	0.35714	0.45	0.4	0.3	0.4	0.4	0.3	0.25	0.45	0.35714	0.3	0	0.25	0.45	0.15	0.4	0.4	0.4	0.3	0.45	0.64286	0.55	0.35	0.4	0.4	0.4	0.3	0.35714	0.33333	0.4	0.4	0.64286	0.5625	0.35	0.45	0.45	0.4	0.3	0.4375	0.3	0.5	0.5625	0.33333	0.42857	0.5	0.55556
K15	0.5625	0.5625	0.25	0.5625	0.625	0.5	0.5	0.3125	0.375	0.5	0.6875	0.33333	0.125	0.25	0	0.625	0.25	0.5	0.5	0.5	0.4375	0.625	0.4	0.75	0.375	0.3125	0.25	0.4375	0.375	0.5	0.35714	0.5	0.5	0.66667	0.5	0.3125	0.5	0.5625	0.375	0.375	0.42857	0.375	0.58333	0.5	0.5	0.5	0.4375	0.5
K16	0.25	0.55	0.42857	0.25	0.25	0.2	0.35	0.4	0.55	0.3	0.1	0.35714	0.55	0.45	0.625	0	0.45	0.35	0.25	0.3	0.35	0.45	0.78571	0.65	0.55	0.6	0.65	0.4	0.45	0.57143	0.5	0.45	0.5	0.64286	0.5625	0.55	0.6	0.55	0.5	0.5	0.6875	0.55	0.57143	0.5625	0.44444	0.5	0.55	0.55556
K17	0.45	0.4	0.35714	0.45	0.45	0.35	0.35	0.45	0.25	0.25	0.4	0.35714	0.3	0.15	0.25	0.45	0	0.35	0.35	0.3	0.25	0.4	0.5	0.45	0.3	0.35	0.45	0.4	0.35	0.35714	0.38889	0.4	0.4	0.5	0.5625	0.35	0.55	0.45	0.3	0.35	0.5625	0.35	0.57143	0.5625	0.33333	0.28571	0.6	0.5
K18	0.45	0.4	0.42857	0.3	0.55	0.45	0.3	0.4	0.3	0.4	0.45	0.21429	0.5	0.4	0.5	0.35	0.35	0	0.1	0.25	0.1	0.15	0.64286	0.45	0.35	0.5	0.5	0.25	0.4	0.35714	0.44444	0.4	0.45	0.5	0.5	0.35	0.65	0.5	0.35	0.45	0.625	0.45	0.5	0.625	0.5	0.21429	0.6	0.5
K19	0.35	0.45	0.35714	0.25	0.45	0.35	0.35	0.3	0.35	0.3	0.35	0.14286	0.45	0.4	0.5	0.25	0.35	0.1	0	0.15	0.1	0.25	0.64286	0.5	0.4	0.55	0.6	0.25	0.4	0.42857	0.5	0.45	0.5	0.57143	0.5625	0.45	0.7	0.55	0.4	0.5	0.6875	0.5	0.57143	0.6875	0.5	0.28571	0.65	0.55556
K20	0.4	0.45	0.28571	0.25	0.4	0.35	0.4	0.3	0.35	0.2	0.35	0.28571	0.45	0.4	0.5	0.3	0.3	0.25	0.15	0	0.25	0.4	0.64286	0.4	0.45	0.45	0.5	0.25	0.3	0.5	0.5	0.5	0.5	0.5	0.5	0.45	0.7	0.5	0.35	0.5	0.6875	0.5	0.5	0.625	0.33333	0.28571	0.65	0.5
K21	0.45	0.35	0.42857	0.35	0.45	0.35	0.25	0.4	0.25	0.3	0.35	0.21429	0.45	0.3	0.4375	0.35	0.25	0.1	0.1	0.25	0	0.15	0.57143	0.4	0.3	0.45	0.5	0.35	0.4	0.35714	0.44444	0.35	0.4	0.5	0.5	0.4	0.6	0.45	0.3	0.4	0.625	0.4	0.5	0.625	0.44444	0.35714	0.65	0.55556
K22	0.45	0.4	0.5	0.4	0.5	0.45	0.3	0.5	0.35	0.45	0.4	0.35714	0.55	0.45	0.625	0.45	0.4	0.15	0.25	0.4	0.15	0	0.57143	0.4	0.35	0.5	0.5	0.4	0.4	0.28571	0.5	0.4	0.45	0.5	0.5625	0.4	0.65	0.5	0.35	0.45	0.6875	0.5	0.57143	0.6875	0.5	0.35714	0.7	0.55556
K23	0.78571	0.42857	0.5	0.64286	0.64286	0.64286	0.5	0.64286	0.35714	0.64286	0.71429	0.5	0.42857	0.64286	0.4	0.78571	0.5	0.64286	0.64286	0.64286	0.57143	0.57143	0	0.5	0.35714	0.28571	0.35714	0.64286	0.42857	0.42857	0.5	0.42857	0.42857	0.5	0.5	0.5	0.5	0.35714	0.21429	0.42857	0.4	0.42857	0.5	0.4	0.42857	0.42857	0.57143	0.71429
K24	0.65	0.25	0.57143	0.55	0.55	0.6	0.35	0.65	0.35	0.5	0.55	0.71429	0.65	0.55	0.75	0.65	0.45	0.45	0.5	0.4	0.4	0.4	0.5	0	0.4	0.5	0.55	0.55	0.45	0.35714	0.5	0.35	0.35	0.14286	0.4375	0.5	0.45	0.25	0.4	0.45	0.4375	0.4	0.21429	0.4375	0.38889	0.35714	0.6	0.66667
K25	0.6	0.3	0.28571	0.4	0.4	0.4	0.4	0.5	0.25	0.45	0.55	0.35714	0.35	0.35	0.375	0.55	0.3	0.35	0.4	0.45	0.3	0.35	0.35714	0.4	0	0.35	0.35	0.4	0.3	0.28571	0.33333	0.4	0.4	0.42857	0.5625	0.15	0.55	0.4	0.25	0.3	0.5	0.35	0.5	0.5625	0.27778	0.28571	0.55	0.55556
K26	0.65	0.5	0.42857	0.5	0.55	0.5	0.4	0.5	0.45	0.5	0.55	0.42857	0.35	0.4	0.3125	0.6	0.35	0.5	0.55	0.45	0.45	0.5	0.28571	0.5	0.35	0	0.2	0.4	0.3	0.28571	0.33333	0.4	0.35	0.57143	0.5625	0.45	0.4	0.45	0.2	0.25	0.3125	0.35	0.57143	0.5625	0.22222	0.57143	0.4	0.38889
K27	0.7	0.45	0.28571	0.5	0.55	0.5	0.45	0.45	0.4	0.55	0.65	0.35714	0.3	0.4	0.25	0.65	0.45	0.5	0.6	0.5	0.5	0.5	0.35714	0.55	0.35	0.2	0	0.4	0.2	0.35714	0.38889	0.45	0.45	0.57143	0.5	0.3	0.45	0.45	0.3	0.35	0.4375	0.4	0.5	0.5	0.33333	0.5	0.5	0.5
K28	0.5	0.55	0.35714	0.3	0.45	0.4	0.45	0.4	0.45	0.4	0.5	0.28571	0.35	0.4	0.4375	0.4	0.4	0.25	0.25	0.25	0.35	0.4	0.64286	0.55	0.4	0.4	0.4	0	0.2	0.28571	0.44444	0.5	0.5	0.5	0.5625	0.4	0.6	0.55	0.45	0.4	0.5625	0.4	0.64286	0.625	0.33333	0.28571	0.55	0.33333
K29	0.5	0.35	0.21429	0.3	0.35	0.3	0.35	0.35	0.3	0.35	0.45	0.28571	0.25	0.3	0.375	0.45	0.35	0.4	0.4	0.3	0.4	0.4	0.42857	0.45	0.3	0.3	0.2	0.2	0	0.14286	0.33333	0.35	0.35	0.5	0.4375	0.25	0.45	0.35	0.3	0.25	0.4375	0.3	0.5	0.5	0.16667	0.28571	0.5	0.38889
K30	0.57143	0.28571	0.5	0.42857	0.42857	0.42857	0.28571	0.57143	0.28571	0.5	0.5	0.375	0.35714	0.35714	0.5	0.57143	0.35714	0.35714	0.42857	0.5	0.35714	0.28571	0.42857	0.35714	0.28571	0.28571	0.35714	0.28571	0.14286	0	0.33333	0.28571	0.21429	0.25	0.5	0.28571	0.28571	0.28571	0.28571	0.14286	0.2	0.21429	0.5	0.5	0.28571	0.28571	0.42857	0.35714
K31	0.55556	0.33333	0.41667	0.38889	0.5	0.44444	0.38889	0.5	0.27778	0.55556	0.55556	0.33333	0.44444	0.33333	0.35714	0.5	0.38889	0.44444	0.5	0.5	0.44444	0.5	0.5	0.5	0.33333	0.33333	0.38889	0.44444	0.33333	0.33333	0	0.22222	0.22222	0.41667	0.28571	0.27778	0.38889	0.27778	0.38889	0.22222	0.28571	0.16667	0.41667	0.42857	0.25	0.41667	0.38889	0.3125
K32	0.5	0.2	0.5	0.45	0.55	0.45	0.15	0.55	0.3	0.5	0.45	0.42857	0.45	0.4	0.5	0.45	0.4	0.4	0.45	0.5	0.35	0.4	0.42857	0.35	0.4	0.4	0.45	0.5	0.35	0.28571	0.22222	0	0.05	0.28571	0.1875	0.45	0.3	0.1	0.3	0.15	0.25	0.1	0.28571	0.3125	0.27778	0.42857	0.4	0.5
K33	0.55	0.2	0.5	0.5	0.55	0.5	0.2	0.6	0.3	0.5	0.5	0.5	0.45	0.4	0.5	0.5	0.4	0.45	0.5	0.5	0.4	0.45	0.42857	0.35	0.4	0.35	0.45	0.5	0.35	0.21429	0.22222	0.05	0	0.28571	0.1875	0.45	0.25	0.1	0.3	0.1	0.1875	0.1	0.28571	0.3125	0.27778	0.42857	0.35	0.44444
K34	0.64286	0.35714	0.64286	0.5	0.57143	0.57143	0.35714	0.64286	0.42857	0.57143	0.57143	0.71429	0.64286	0.64286	0.66667	0.64286	0.5	0.5	0.57143	0.5	0.5	0.5	0.5	0.14286	0.42857	0.57143	0.57143	0.5	0.5	0.25	0.41667	0.28571	0.28571	0	0.35714	0.5	0.35714	0.14286	0.42857	0.35714	0.33333	0.28571	0.33333	0.28571	0.33333	0.25	0.42857	0.41667
K35	0.625	0.25	0.57143	0.5	0.625	0.5625	0.3125	0.5625	0.375	0.5625	0.625	0.57143	0.625	0.5625	0.5	0.5625	0.5625	0.5	0.5625	0.5	0.5	0.5625	0.5	0.4375	0.5625	0.5625	0.5	0.5625	0.4375	0.5	0.28571	0.1875	0.1875	0.35714	0	0.5	0.4375	0.1875	0.4375	0.3125	0.42857	0.25	0.35714	0.375	0.42857	0.5	0.5	0.42857
K36	0.6	0.3	0.21429	0.4	0.45	0.45	0.45	0.45	0.25	0.5	0.6	0.28571	0.35	0.35	0.3125	0.55	0.35	0.35	0.45	0.45	0.4	0.4	0.5	0.5	0.15	0.45	0.3	0.4	0.25	0.28571	0.27778	0.45	0.45	0.5	0.5	0	0.55	0.45	0.35	0.35	0.5	0.4	0.42857	0.5	0.38889	0.21429	0.5	0.44444
K37	0.7	0.35	0.57143	0.6	0.55	0.55	0.4	0.6	0.45	0.65	0.6	0.71429	0.4	0.45	0.5	0.6	0.55	0.65	0.7	0.7	0.6	0.65	0.5	0.45	0.55	0.4	0.45	0.6	0.45	0.28571	0.38889	0.3	0.25	0.35714	0.4375	0.55	0	0.25	0.45	0.25	0.0625	0.25	0.21429	0.125	0.38889	0.57143	0.2	0.55556
K38	0.6	0.2	0.5	0.5	0.55	0.5	0.25	0.6	0.3	0.5	0.55	0.57143	0.5	0.45	0.5625	0.55	0.45	0.5	0.55	0.5	0.45	0.5	0.35714	0.25	0.4	0.45	0.45	0.55	0.35	0.28571	0.27778	0.1	0.1	0.14286	0.1875	0.45	0.25	0	0.3	0.2	0.1875	0.15	0.14286	0.1875	0.27778	0.35714	0.35	0.55556
K39	0.55	0.3	0.28571	0.45	0.5	0.45	0.3	0.45	0.3	0.35	0.45	0.42857	0.35	0.4	0.375	0.5	0.3	0.35	0.4	0.35	0.3	0.35	0.21429	0.4	0.25	0.2	0.3	0.45	0.3	0.28571	0.38889	0.3	0.3	0.42857	0.4375	0.35	0.45	0.3	0	0.3	0.375	0.35	0.35714	0.4375	0.22222	0.35714	0.45	0.5
K40	0.55	0.3	0.42857	0.4	0.45	0.4	0.2	0.5	0.35	0.5	0.5	0.42857	0.35	0.3	0.375	0.5	0.35	0.45	0.5	0.5	0.4	0.45	0.42857	0.45	0.3	0.25	0.35	0.4	0.25	0.14286	0.22222	0.15	0.1	0.35714	0.3125	0.35	0.25	0.2	0.3	0	0.1875	0.1	0.42857	0.375	0.22222	0.42857	0.25	0.38889
K41	0.6875	0.375	0.5	0.625	0.6875	0.625	0.4375	0.5	0.4375	0.6875	0.75	0.66667	0.4375	0.4375	0.42857	0.6875	0.5625	0.625	0.6875	0.6875	0.625	0.6875	0.4	0.4375	0.5	0.3125	0.4375	0.5625	0.4375	0.2	0.28571	0.25	0.1875	0.33333	0.42857	0.5	0.0625	0.1875	0.375	0.1875	0	0.1875	0.21429	0.14286	0.35714	0.5	0.0625	0.5
K42	0.6	0.25	0.5	0.45	0.5	0.45	0.25	0.55	0.25	0.5	0.55	0.42857	0.35	0.3	0.375	0.55	0.35	0.45	0.5	0.5	0.4	0.5	0.42857	0.4	0.35	0.35	0.4	0.4	0.3	0.21429	0.16667	0.1	0.1	0.28571	0.25	0.4	0.25	0.15	0.35	0.1	0.1875	0	0.35714	0.3125	0.22222	0.35714	0.35	0.44444
K43	0.64286	0.14286	0.33333	0.57143	0.57143	0.57143	0.42857	0.42857	0.35714	0.5	0.64286	0.66667	0.57143	0.5	0.58333	0.57143	0.57143	0.5	0.57143	0.5	0.5	0.57143	0.5	0.21429	0.5	0.57143	0.5	0.64286	0.5	0.5	0.41667	0.28571	0.28571	0.33333	0.35714	0.42857	0.21429	0.14286	0.35714	0.42857	0.21429	0.35714	0	0.14286	0.5	0.375	0.28571	0.66667
K44	0.6875	0.375	0.5	0.5625	0.5625	0.5625	0.4375	0.5	0.375	0.625	0.625	0.71429	0.5	0.5625	0.5	0.5625	0.5625	0.625	0.6875	0.625	0.625	0.6875	0.4	0.4375	0.5625	0.5625	0.5	0.625	0.5	0.5	0.42857	0.3125	0.3125	0.28571	0.375	0.5	0.125	0.1875	0.4375	0.375	0.14286	0.3125	0.14286	0	0.42857	0.4	0.1875	0.57143
K45	0.5	0.38889	0.41667	0.33333	0.33333	0.27778	0.33333	0.5	0.33333	0.33333	0.38889	0.5	0.38889	0.33333	0.5	0.44444	0.33333	0.5	0.5	0.33333	0.44444	0.5	0.42857	0.38889	0.27778	0.22222	0.33333	0.33333	0.16667	0.28571	0.25	0.27778	0.27778	0.33333	0.42857	0.38889	0.38889	0.27778	0.22222	0.22222	0.35714	0.22222	0.5	0.42857	0	0.42857	0.44444	0.38889
K46	0.5	0.28571	0.375	0.35714	0.5	0.5	0.42857	0.5	0.14286	0.42857	0.57143	0.25	0.42857	0.42857	0.5	0.5	0.28571	0.21429	0.28571	0.28571	0.35714	0.35714	0.42857	0.35714	0.28571	0.57143	0.5	0.28571	0.28571	0.28571	0.41667	0.42857	0.42857	0.25	0.5	0.21429	0.57143	0.35714	0.35714	0.42857	0.5	0.35714	0.375	0.4	0.42857	0	0.57143	0.57143
K47	0.6	0.55	0.5	0.55	0.6	0.6	0.45	0.5	0.6	0.7	0.65	0.64286	0.5	0.5	0.4375	0.55	0.6	0.6	0.65	0.65	0.65	0.7	0.57143	0.6	0.55	0.4	0.5	0.55	0.5	0.42857	0.38889	0.4	0.35	0.42857	0.5	0.5	0.2	0.35	0.45	0.25	0.0625	0.35	0.28571	0.1875	0.44444	0.57143	0	0.5
K48	0.61111	0.61111	0.5	0.44444	0.55556	0.5	0.5	0.55556	0.55556	0.55556	0.55556	0.41667	0.55556	0.55556	0.5	0.55556	0.5	0.5	0.55556	0.5	0.55556	0.55556	0.71429	0.66667	0.55556	0.38889	0.5	0.33333	0.38889	0.35714	0.3125	0.5	0.44444	0.41667	0.42857	0.44444	0.55556	0.55556	0.5	0.38889	0.5	0.44444	0.66667	0.57143	0.38889	0.57143	0.5	0

## Sheet: Kittery Da
S1 Appendix b: Individual pair-wise distance matrix of Rousset's a for New England cottontails in Kittery, Maine.
	K1	K2	K3	K4	K5	K6	K7	K8	K9	K10	K11	K12	K13	K14	K15	K16	K17	K18	K19	K20	K21	K22	K23	K24	K25	K26	K27	K28	K29	K30	K31	K32	K33	K34	K35	K36	K37	K38	K39	K40	K41	K42	K43	K44	K45	K46	K47	K48
K1		0.9	0.5322	0.0333	0.2334	0.0333	0.1667	0.1	0.8334	0.3	0.0333	0.4289	0.6334	0.5	0.4584	-0.1667	0.4334	0.2334	0.1	0.1667	0.3667	0.4334	0.993	0.9667	0.7667	0.7	0.9	0.3667	0.5	0.6417	0.6889	0.5667	0.7667	1.0482	0.6241	0.7667	1.1	0.9	0.5667	0.6334	1.1067	0.7667	1.2302	1.0001	0.4491	0.2904	0.7	0.7411
K2	0.9		0.2225	0.3667	0.6334	0.4334	-0.0333	0.5	-0.2333	0.4334	0.7	0.4289	0.3667	0.3	0.3109	0.6334	0.1667	0.1	0.3	0.2334	0.0333	0.3	0.2026	-0.1	-0.0333	0.3	0.2334	0.5	0.1	0.027	-0.0244	-0.1667	-0.1	0.1193	-0.3271	-0.0333	0.2334	-0.2333	-0.1	0.0333	0.1765	-0.1	-0.2965	0.1667	0.0841	-0.1487	0.5667	0.6681
K3	0.5322	0.2225		-0.0871	0.3257	-0.0871	0.3257	-0.3968	0.2225	-0.0871	0.5322	0.1193	-0.1904	0.2225	-0.0677	0.3257	0.2225	0.2225	0.1193	-0.0871	0.2225	0.6354	0.4877	0.8418	-0.0871	0.3257	-0.0871	0.1193	-0.1904	0.4877	0.4582	0.5322	0.6354	0.945	0.3645	-0.1904	1.0482	0.6354	-0.0871	0.3257	1.0969	0.5322	0.5646	0.7386	0.0962	-0.0062	0.7386	0.454
K4	0.0333	0.3667	-0.0871		0.0333	-0.1	-0.1	-0.1667	0.1667	0.2334	0.1	-0.0871	0.1667	0.3	0.2372	-0.0333	0.2334	-0.1	-0.1667	-0.1667	-0.0333	0.1	0.6417	0.5	0.1667	0.3667	0.2334	0.0333	-0.0333	0.2026	0.3719	0.3667	0.5	0.6354	0.1918	0.1	0.7	0.5667	0.2334	0.2334	0.9376	0.3667	0.7213	0.5834	0.0841	0.027	0.5667	0.3761
K5	0.2334	0.6334	0.3257	0.0333		-0.3	0.2334	0.4334	0.6334	0.1	-0.1667	0.7386	0.5	0.4334	0.5321	-0.1	0.3667	0.5667	0.3667	0.1667	0.3667	0.6334	0.8174	0.7	0.3667	0.6334	0.5	0.4334	0.2334	0.4661	0.6889	0.7	0.7667	0.8418	0.5376	0.4334	0.8334	0.7667	0.5	0.5	1.2758	0.6334	0.9248	0.75	0.1571	0.3783	0.9	0.7411
K6	0.0333	0.4334	-0.0871	-0.1	-0.3		0.0333	0.0333	0.3667	-0.2333	-0.2333	0.1193	0.1	-0.0333	0.0898	-0.2333	0.0333	0.2334	0.0333	-0.0333	0.0333	0.3	0.7296	0.6334	0.2334	0.3667	0.2334	0.1667	-0.0333	0.2904	0.4511	0.3667	0.5	0.7386	0.2782	0.2334	0.6334	0.5667	0.3	0.2334	0.9376	0.3667	0.7213	0.5834	0.0111	0.2904	0.7	0.5221
K7	0.1667	-0.0333	0.3257	-0.1	0.2334	0.0333		0.3	-0.0333	0.2334	0.0333	0.1193	0.1667	0.1667	0.1635	0.0333	0.0333	-0.1	-0.0333	0.0333	-0.1667	-0.0333	0.2904	0.0333	0.1667	0.0333	0.2334	0.1667	-0.0333	-0.1487	0.0548	-0.3	-0.2333	0.0161	-0.2406	0.2334	0.0333	-0.1667	-0.1	-0.2333	0.0919	-0.1667	0.2124	0.0834	-0.062	0.027	0.1667	0.3761
K8	0.1	0.5	-0.3968	-0.1667	0.4334	0.0333	0.3		0.3667	0.1667	0.4334	-0.0871	0.1	0.2334	-0.1314	0.1	0.3	0.0333	-0.1	-0.1	0.1667	0.4334	0.7296	0.8334	0.3667	0.4334	0.2334	0.1	0.1	0.4661	0.5304	0.5667	0.7	0.945	0.2782	0.1667	0.8334	0.7667	0.3	0.4334	0.6839	0.5667	0.5177	0.5834	0.3761	0.1148	0.5	0.5221
K9	0.8334	-0.2333	0.2225	0.1667	0.6334	0.3667	-0.0333	0.3667		0.3667	0.6334	0.1193	0.1	0.0333	-0.0577	0.5667	-0.1667	-0.1	0.1	0.1	-0.1667	0.1667	0.1148	0.1667	-0.1667	0.1667	0.1	0.3	0.0333	-0.0609	-0.1037	-0.1	-0.0333	0.4289	-0.1541	-0.1667	0.4334	0.0333	-0.1	0.0333	0.3456	-0.1667	0.2124	0.3334	0.0111	-0.3243	0.7	0.5221
K10	0.3	0.4334	-0.0871	0.2334	0.1	-0.2333	0.2334	0.1667	0.3667		-0.0333	0.2225	0.1667	-0.1667	0.1635	0.0333	-0.1667	0.2334	0.0333	-0.1667	0.0333	0.4334	0.8174	0.5667	0.4334	0.4334	0.5	0.2334	0.1	0.4661	0.6889	0.5	0.5667	0.8418	0.3647	0.4334	0.9	0.6334	0.2334	0.4334	1.0221	0.5	0.6195	0.8334	0.1571	0.2904	0.9667	0.6681
K11	0.0333	0.7	0.5322	0.1	-0.1667	-0.2333	0.0333	0.4334	0.6334	-0.0333		0.4289	0.5	0.3667	0.5321	-0.3667	0.1667	0.3	0.1	0.0333	0.1	0.3	0.9052	0.7	0.6334	0.5	0.7	0.3667	0.3	0.4661	0.6889	0.4334	0.5667	0.7386	0.4512	0.7	0.7667	0.7	0.3667	0.4334	1.1912	0.5667	1.0266	0.75	0.1571	0.4661	0.8334	0.5951
K12	0.4289	0.4289	0.1193	-0.0871	0.7386	0.1193	0.1193	-0.0871	0.1193	0.2225	0.4289		-0.0871	0.2225	-0.0677	0.2225	0.0161	-0.1904	-0.2936	-0.0871	-0.1904	0.2225	0.1584	1.1515	0.1193	0.2225	0.0161	-0.0871	-0.0871	0.1584	0.3213	0.3257	0.5322	1.0482	0.3645	0.0161	1.2547	0.7386	0.1193	0.2225	1.23	0.3257	1.23	1.1515	0.3347	-0.1708	0.945	0.2155
K13	0.6334	0.3667	-0.1904	0.1667	0.5	0.1	0.1667	0.1	0.1	0.1667	0.5	-0.0871		-0.1	-0.3526	0.4334	-0.1	0.2334	0.1667	0.1667	0.1667	0.5	0.2026	0.8334	0.0333	-0.0333	-0.1	0.0333	-0.1667	-0.0609	0.2926	0.3	0.3	0.945	0.4512	0.0333	0.3667	0.5	0.0333	-0.0333	0.4302	0.1	0.9248	0.5834	0.0111	0.027	0.4334	0.4491
K14	0.5	0.3	0.2225	0.3	0.4334	-0.0333	0.1667	0.2334	0.0333	-0.1667	0.3667	0.2225	-0.1		-0.2051	0.3	-0.3	0.1667	0.1667	0.1	0.0333	0.5	0.7296	0.6334	0.2334	0.2334	0.1667	0.1667	0.0333	0.2904	0.0548	0.1667	0.2334	0.945	0.2782	0.2334	0.5	0.3667	0.2334	0.1	0.4302	-0.0333	0.6195	0.6667	0.0841	0.2026	0.6334	0.6681
K15	0.4584	0.3109	-0.0677	0.2372	0.5321	0.0898	0.1635	-0.1314	-0.0577	0.1635	0.5321	-0.0677	-0.3526	-0.2051		0.3846	-0.2051	0.1635	0.1635	0.1635	0.0898	0.5321	-0.098	0.7532	0.016	-0.1314	-0.2051	0.0898	-0.0577	0.0024	-0.0528	0.1635	0.1635	0.6887	0.1918	-0.0577	0.3109	0.3846	0.016	-0.0577	0.2023	-0.0577	0.6714	0.3647	0.0708	0.0024	0.2372	0.1524
K16	-0.1667	0.6334	0.3257	-0.0333	-0.1	-0.2333	0.0333	0.1	0.5667	0.0333	-0.3667	0.2225	0.4334	0.3	0.3846		0.2334	0.1667	-0.0333	-0.0333	0.1	0.3667	0.993	0.8334	0.6334	0.5667	0.6334	0.2334	0.2334	0.5539	0.5304	0.3667	0.5	0.8418	0.2782	0.5667	0.7	0.6334	0.4334	0.3667	1.0221	0.5	0.8231	0.5834	0.2301	0.3783	0.5667	0.5221
K17	0.4334	0.1667	0.2225	0.2334	0.3667	0.0333	0.0333	0.3	-0.1667	-0.1667	0.1667	0.0161	-0.1	-0.3	-0.2051	0.2334		-0.0333	-0.0333	-0.1	-0.1667	0.2334	0.3783	0.3667	0.0333	0.1	0.2334	0.1	0.0333	0.1148	0.0548	0.1	0.1667	0.5322	0.1918	0.1	0.5667	0.3	-0.0333	0.1	0.5993	-0.0333	0.7213	0.5834	0.0111	-0.1487	0.7	0.5221
K18	0.2334	0.1	0.2225	-0.1	0.5667	0.2334	-0.1	0.0333	-0.1	0.2334	0.3	-0.1904	0.2334	0.1667	0.1635	0.1667	-0.0333		-0.3667	-0.1667	-0.3667	-0.3	0.5539	0.3	0.1667	0.3	0.3	-0.1667	0.0333	0.027	0.2133	0.1	0.2334	0.4289	0.0188	0.1	0.7	0.3667	0.0333	0.2334	0.6839	0.1667	0.5177	0.6667	0.3031	-0.2365	0.7	0.3031
K19	0.1	0.3	0.1193	-0.1667	0.3667	0.0333	-0.0333	-0.1	0.1	0.0333	0.1	-0.2936	0.1667	0.1667	0.1635	-0.0333	-0.0333	-0.3667		-0.3	-0.3667	-0.1667	0.5539	0.5	0.2334	0.3667	0.4334	-0.1	0.0333	0.1148	0.4511	0.3	0.4334	0.7386	0.2782	0.2334	0.9	0.5667	0.1	0.3	0.9376	0.3667	0.8231	0.9167	0.3031	-0.1487	0.7667	0.4491
K20	0.1667	0.2334	-0.0871	-0.1667	0.1667	-0.0333	0.0333	-0.1	0.1	-0.1667	0.0333	-0.0871	0.1667	0.1	0.1635	-0.0333	-0.1	-0.1667	-0.3		-0.1667	0.1667	0.5539	0.3	0.2334	0.2334	0.3	-0.1	-0.1	0.2026	0.4511	0.3667	0.4334	0.6354	0.1918	0.1667	0.8334	0.5	0.0333	0.3	0.9376	0.3667	0.6195	0.75	0.0111	-0.1487	0.7	0.3761
K21	0.3667	0.0333	0.2225	-0.0333	0.3667	0.0333	-0.1667	0.1667	-0.1667	0.0333	0.1	-0.1904	0.1667	0.0333	0.0898	0.1	-0.1667	-0.3667	-0.3667	-0.1667		-0.3	0.4661	0.2334	0.1	0.2334	0.3	0.0333	0.0333	0.027	0.2133	0.0333	0.1667	0.4289	0.0188	0.1667	0.6334	0.3	-0.0333	0.1667	0.6839	0.1	0.5177	0.6667	0.2301	-0.0609	0.8334	0.5221
K22	0.4334	0.3	0.6354	0.1	0.6334	0.3	-0.0333	0.4334	0.1667	0.4334	0.3	0.2225	0.5	0.5	0.5321	0.3667	0.2334	-0.3	-0.1667	0.1667	-0.3		0.5539	0.3	0.2334	0.4334	0.5	0.1	0.2334	0.027	0.4511	0.2334	0.4334	0.5322	0.3647	0.3667	0.9	0.5667	0.1667	0.4334	1.0221	0.4334	0.9248	1.0001	0.4491	0.027	1.1	0.5951
K23	0.993	0.2026	0.4877	0.6417	0.8174	0.7296	0.2904	0.7296	0.1148	0.8174	0.9052	0.1584	0.2026	0.7296	-0.098	0.993	0.3783	0.5539	0.5539	0.5539	0.4661	0.5539		0.2904	0.1148	-0.1487	0.027	0.6417	0.2026	0.2026	0.2775	0.2026	0.2026	0.4877	-0.1227	0.2904	0.4661	0.1148	-0.0609	0.2026	0.2306	0.2026	0.4658	0.454	0.2904	0.2026	0.6417	0.8174
K24	0.9667	-0.1	0.8418	0.5	0.7	0.6334	0.0333	0.8334	0.1667	0.5667	0.7	1.1515	0.8334	0.6334	0.7532	0.8334	0.3667	0.3	0.5	0.3	0.2334	0.3	0.2904		0.2334	0.4334	0.5667	0.6334	0.4334	0.1148	0.4511	0.1	0.1667	-0.2936	0.0188	0.4334	0.3667	-0.1	0.1667	0.3	0.3456	0.1667	-0.0929	0.25	0.1571	-0.0609	0.6334	0.8871
K25	0.7667	-0.0333	-0.0871	0.1667	0.3667	0.2334	0.1667	0.3667	-0.1667	0.4334	0.6334	0.1193	0.0333	0.2334	0.016	0.6334	0.0333	0.1667	0.2334	0.2334	0.1	0.2334	0.1148	0.2334		0.1	-0.0333	0.2334	-0.1	0.027	-0.0244	0.1667	0.2334	0.3257	0.1918	-0.3	0.6334	0.2334	-0.1	0.0333	0.5147	0.0333	0.5177	0.5834	-0.062	-0.1487	0.7	0.6681
K26	0.7	0.3	0.3257	0.3667	0.6334	0.3667	0.0333	0.4334	0.1667	0.4334	0.5	0.2225	-0.0333	0.2334	-0.1314	0.5667	0.1	0.3	0.3667	0.2334	0.2334	0.4334	-0.1487	0.4334	0.1		-0.2333	0.1667	-0.1	-0.1487	-0.0244	0.0333	-0.0333	0.5322	0.1053	0.2334	0.2334	0.2334	-0.2333	-0.1667	0.0919	-0.0333	0.7213	0.5	-0.208	0.2904	0.3	0.3031
K27	0.9	0.2334	-0.0871	0.2334	0.5	0.2334	0.2334	0.2334	0.1	0.5	0.7	0.0161	-0.1	0.1667	-0.2051	0.6334	0.2334	0.3	0.4334	0.3	0.3	0.5	0.027	0.5667	-0.0333	-0.2333		0.0333	-0.2333	-0.0609	0.0548	0.2334	0.2334	0.6354	0.1918	-0.1	0.3	0.3667	0.0333	-0.0333	0.2611	0.0333	0.6195	0.5	-0.062	0.2026	0.4334	0.3031
K28	0.3667	0.5	0.1193	0.0333	0.4334	0.1667	0.1667	0.1	0.3	0.2334	0.3667	-0.0871	0.0333	0.1667	0.0898	0.2334	0.1	-0.1667	-0.1	-0.1	0.0333	0.1	0.6417	0.6334	0.2334	0.1667	0.0333		-0.2333	-0.1487	0.4511	0.4334	0.4334	0.6354	0.2782	0.1	0.7	0.6334	0.2334	0.1667	0.7684	0.3	0.9248	0.75	0.0841	-0.1487	0.5667	0.0111
K29	0.5	0.1	-0.1904	-0.0333	0.2334	-0.0333	-0.0333	0.1	0.0333	0.1	0.3	-0.0871	-0.1667	0.0333	-0.0577	0.2334	0.0333	0.0333	0.0333	-0.1	0.0333	0.2334	0.2026	0.4334	-0.1	-0.1	-0.2333	-0.2333		-0.3243	0.1341	0.1	0.1	0.7386	0.1053	-0.1667	0.4334	0.2334	-0.1	-0.1667	0.4302	0.0333	0.6195	0.5834	-0.281	-0.1487	0.4334	0.1571
K30	0.6417	0.027	0.4877	0.2026	0.4661	0.2904	-0.1487	0.4661	-0.0609	0.4661	0.4661	0.1584	-0.0609	0.2904	0.0024	0.5539	0.1148	0.027	0.1148	0.2026	0.027	0.027	0.2026	0.1148	0.027	-0.1487	-0.0609	-0.1487	-0.3243		-0.0557	-0.1487	-0.2365	-0.1708	-0.1227	0.027	0.027	-0.1487	-0.1487	-0.3243	-0.2565	-0.2365	0.4658	0.3347	-0.0609	-0.0609	0.2904	0.1148
K31	0.6889	-0.0244	0.4582	0.3719	0.6889	0.4511	0.0548	0.5304	-0.1037	0.6889	0.6889	0.3213	0.2926	0.0548	-0.0528	0.5304	0.0548	0.2133	0.4511	0.4511	0.2133	0.4511	0.2775	0.4511	-0.0244	-0.0244	0.0548	0.4511	0.1341	-0.0557		-0.183	-0.183	0.5951	-0.2822	-0.1037	0.2133	0.0548	0.0548	-0.183	0.1354	-0.2622	0.4405	0.3319	-0.1465	0.0554	0.2133	0.1187
K32	0.5667	-0.1667	0.5322	0.3667	0.7	0.3667	-0.3	0.5667	-0.1	0.5	0.4334	0.3257	0.3	0.1667	0.1635	0.3667	0.1	0.1	0.3	0.3667	0.0333	0.2334	0.2026	0.1	0.1667	0.0333	0.2334	0.4334	0.1	-0.1487	-0.183		-0.4333	0.0161	-0.4135	0.2334	-0.1	-0.3667	-0.1	-0.3	-0.1618	-0.3667	0.0089	-0.0833	-0.135	0.027	0.1	0.4491
K33	0.7667	-0.1	0.6354	0.5	0.7667	0.5	-0.2333	0.7	-0.0333	0.5667	0.5667	0.5322	0.3	0.2334	0.1635	0.5	0.1667	0.2334	0.4334	0.4334	0.1667	0.4334	0.2026	0.1667	0.2334	-0.0333	0.2334	0.4334	0.1	-0.2365	-0.183	-0.4333		0.0161	-0.4135	0.3	-0.1667	-0.3667	-0.1	-0.3667	-0.2463	-0.3667	0.1106	-0.0833	-0.135	0.1148	0.0333	0.3761
K34	1.0482	0.1193	0.945	0.6354	0.8418	0.7386	0.0161	0.945	0.4289	0.8418	0.7386	1.0482	0.945	0.945	0.6887	0.8418	0.5322	0.4289	0.7386	0.6354	0.4289	0.5322	0.4877	-0.2936	0.3257	0.5322	0.6354	0.6354	0.7386	-0.1708	0.5951	0.0161	0.0161		-0.0677	0.5322	0.1193	-0.1904	0.3257	0.1193	0.1654	0.0161	0.1654	0.0161	0.2155	-0.1708	0.2225	0.3347
K35	0.6241	-0.3271	0.3645	0.1918	0.5376	0.2782	-0.2406	0.2782	-0.1541	0.3647	0.4512	0.3645	0.4512	0.2782	0.1918	0.2782	0.1918	0.0188	0.2782	0.1918	0.0188	0.3647	-0.1227	0.0188	0.1918	0.1053	0.1918	0.2782	0.1053	-0.1227	-0.2822	-0.4135	-0.4135	-0.0677		0.1053	-0.0677	-0.4135	-0.0677	-0.2406	-0.0741	-0.3271	-0.1805	-0.1541	-0.1102	-0.1227	0.0188	-0.1102
K36	0.7667	-0.0333	-0.1904	0.1	0.4334	0.2334	0.2334	0.1667	-0.1667	0.4334	0.7	0.0161	0.0333	0.2334	-0.0577	0.5667	0.1	0.1	0.2334	0.1667	0.1667	0.3667	0.2904	0.4334	-0.3	0.2334	-0.1	0.1	-0.1667	0.027	-0.1037	0.2334	0.3	0.5322	0.1053		0.6334	0.3	0.0333	0.1	0.5147	0.1	0.416	0.5	0.0841	-0.2365	0.5667	0.2301
K37	1.1	0.2334	1.0482	0.7	0.8334	0.6334	0.0333	0.8334	0.4334	0.9	0.7667	1.2547	0.3667	0.5	0.3109	0.7	0.5667	0.7	0.9	0.8334	0.6334	0.9	0.4661	0.3667	0.6334	0.2334	0.3	0.7	0.4334	0.027	0.2133	-0.1	-0.1667	0.1193	-0.0677	0.6334		-0.1667	0.3667	-0.1667	-0.4154	-0.1667	0.0089	-0.3333	0.1571	0.4661	-0.1667	0.5951
K38	0.9	-0.2333	0.6354	0.5667	0.7667	0.5667	-0.1667	0.7667	0.0333	0.6334	0.7	0.7386	0.5	0.3667	0.3846	0.6334	0.3	0.3667	0.5667	0.5	0.3	0.5667	0.1148	-0.1	0.2334	0.2334	0.3667	0.6334	0.2334	-0.1487	0.0548	-0.3667	-0.3667	-0.1904	-0.4135	0.3	-0.1667		0.0333	-0.2333	-0.2463	-0.3	-0.2965	-0.25	0.0111	-0.0609	0.0333	0.6681
K39	0.5667	-0.1	-0.0871	0.2334	0.5	0.3	-0.1	0.3	-0.1	0.2334	0.3667	0.1193	0.0333	0.2334	0.016	0.4334	-0.0333	0.0333	0.1	0.0333	-0.0333	0.1667	-0.0609	0.1667	-0.1	-0.2333	0.0333	0.2334	-0.1	-0.1487	0.0548	-0.1	-0.1	0.3257	-0.0677	0.0333	0.3667	0.0333		-0.1	0.1765	-0.0333	0.2124	0.4167	-0.135	-0.0609	0.4334	0.4491
K40	0.6334	0.0333	0.3257	0.2334	0.5	0.2334	-0.2333	0.4334	0.0333	0.4334	0.4334	0.2225	-0.0333	0.1	-0.0577	0.3667	0.1	0.2334	0.3	0.3	0.1667	0.4334	0.2026	0.3	0.0333	-0.1667	-0.0333	0.1667	-0.1667	-0.3243	-0.183	-0.3	-0.3667	0.1193	-0.2406	0.1	-0.1667	-0.2333	-0.1		-0.2463	-0.3667	0.3142	0	-0.208	0.1148	-0.1	0.3031
K41	1.1067	0.1765	1.0969	0.9376	1.2758	0.9376	0.0919	0.6839	0.3456	1.0221	1.1912	1.23	0.4302	0.4302	0.2023	1.0221	0.5993	0.6839	0.9376	0.9376	0.6839	1.0221	0.2306	0.3456	0.5147	0.0919	0.2611	0.7684	0.4302	-0.2565	0.1354	-0.1618	-0.2463	0.1654	-0.0741	0.5147	-0.4154	-0.2463	0.1765	-0.2463		-0.2463	0.0089	-0.2965	0.1652	0.2306	-0.4154	0.5453
K42	0.7667	-0.1	0.5322	0.3667	0.6334	0.3667	-0.1667	0.5667	-0.1667	0.5	0.5667	0.3257	0.1	-0.0333	-0.0577	0.5	-0.0333	0.1667	0.3667	0.3667	0.1	0.4334	0.2026	0.1667	0.0333	-0.0333	0.0333	0.3	0.0333	-0.2365	-0.2622	-0.3667	-0.3667	0.0161	-0.3271	0.1	-0.1667	-0.3	-0.0333	-0.3667	-0.2463		0.1106	-0.0833	-0.208	-0.0609	0.0333	0.3761
K43	1.2302	-0.2965	0.5646	0.7213	0.9248	0.7213	0.2124	0.5177	0.2124	0.6195	1.0266	1.23	0.9248	0.6195	0.6714	0.8231	0.7213	0.5177	0.8231	0.6195	0.5177	0.9248	0.4658	-0.0929	0.5177	0.7213	0.6195	0.9248	0.6195	0.4658	0.4405	0.0089	0.1106	0.1654	-0.1805	0.416	0.0089	-0.2965	0.2124	0.3142	0.0089	0.1106		-0.2965	0.4386	-0.0171	0.1106	0.9079
K44	1.0001	0.1667	0.7386	0.5834	0.75	0.5834	0.0834	0.5834	0.3334	0.8334	0.75	1.1515	0.5834	0.6667	0.3647	0.5834	0.5834	0.6667	0.9167	0.75	0.6667	1.0001	0.454	0.25	0.5834	0.5	0.5	0.75	0.5834	0.3347	0.3319	-0.0833	-0.0833	0.0161	-0.1541	0.5	-0.3333	-0.25	0.4167	0	-0.2965	-0.0833	-0.2965		0.2479	0.2155	-0.25	0.4348
K45	0.4491	0.0841	0.0962	0.0841	0.1571	0.0111	-0.062	0.3761	0.0111	0.1571	0.1571	0.3347	0.0111	0.0841	0.0708	0.2301	0.0111	0.3031	0.3031	0.0111	0.2301	0.4491	0.2904	0.1571	-0.062	-0.208	-0.062	0.0841	-0.281	-0.0609	-0.1465	-0.135	-0.135	0.2155	-0.1102	0.0841	0.1571	0.0111	-0.135	-0.208	0.1652	-0.208	0.4386	0.2479		0.1148	0.3031	0.3031
K46	0.2904	-0.1487	-0.0062	0.027	0.3783	0.2904	0.027	0.1148	-0.3243	0.2904	0.4661	-0.1708	0.027	0.2026	0.0024	0.3783	-0.1487	-0.2365	-0.1487	-0.1487	-0.0609	0.027	0.2026	-0.0609	-0.1487	0.2904	0.2026	-0.1487	-0.1487	-0.0609	0.0554	0.027	0.1148	-0.1708	-0.1227	-0.2365	0.4661	-0.0609	-0.0609	0.1148	0.2306	-0.0609	-0.0171	0.2155	0.1148		0.4661	0.3783
K47	0.7	0.5667	0.7386	0.5667	0.9	0.7	0.1667	0.5	0.7	0.9667	0.8334	0.945	0.4334	0.6334	0.2372	0.5667	0.7	0.7	0.7667	0.7	0.8334	1.1	0.6417	0.6334	0.7	0.3	0.4334	0.5667	0.4334	0.2904	0.2133	0.1	0.0333	0.2225	0.0188	0.5667	-0.1667	0.0333	0.4334	-0.1	-0.4154	0.0333	0.1106	-0.25	0.3031	0.4661		0.4491
K48	0.7411	0.6681	0.454	0.3761	0.7411	0.5221	0.3761	0.5221	0.5221	0.6681	0.5951	0.2155	0.4491	0.6681	0.1524	0.5221	0.5221	0.3031	0.4491	0.3761	0.5221	0.5951	0.8174	0.8871	0.6681	0.3031	0.3031	0.0111	0.1571	0.1148	0.1187	0.4491	0.3761	0.3347	-0.1102	0.2301	0.5951	0.6681	0.4491	0.3031	0.5453	0.3761	0.9079	0.4348	0.3031	0.3783	0.4491

## Sheet: Cape Elizabeth Dps
S1 Appendix c: Individual pair-wise distance matrix of Dps for New England cottontails in Cape Elizabeth, Maine.
	C1	C2	C3	C4	C5	C6	C7	C8	C9	C10	C11	C12	C13	C14	C15	C16	C17	C18	C19	C20	C21	C22	C23	C24	C25	C26	C27	C28	C29	C30	C31	C32	C33	C34	C35	C36	C37	C38	C39	C40	C41	C42	C43	C44	C45	C46	C47	C48	C49
C1	0	0	0.43	0.55	0.35	0.5	0.15	0.4	0.15	0.35	0.35	0.25	0.35	0.35	0.29	0.4	0.5	0.45	0.35	0.45	0.3	0.5	0.55	0.5	0.25	0.4	0.3	0.35	0.35	0.5	0.4	0.45	0.35	0.45	0.21	0.35	0.3	0.35	0.25	0.25	0.25	0.22	0.3	0.64	0.3	0.25	0.2	0.25	0.2
C2	0	0	0.43	0.55	0.35	0.5	0.15	0.4	0.15	0.35	0.35	0.25	0.35	0.35	0.29	0.4	0.5	0.45	0.35	0.45	0.3	0.5	0.55	0.5	0.25	0.4	0.3	0.35	0.35	0.5	0.4	0.45	0.35	0.45	0.21	0.35	0.3	0.35	0.25	0.25	0.25	0.22	0.3	0.64	0.3	0.25	0.2	0.25	0.2
C3	0.43	0.43	0	0.57	0.57	0.21	0.5	0.36	0.43	0.29	0.71	0.36	0.5	0.71	0.38	0.5	0.5	0.43	0.57	0.57	0.5	0.57	0.57	0.57	0.5	0.5	0.57	0.57	0.5	0.57	0.57	0.57	0.64	0.57	0.38	0.5	0.5	0.5	0.43	0.43	0.5	0.42	0.43	0.7	0.5	0.57	0.43	0.57	0.5
C4	0.55	0.55	0.57	0	0.45	0.3	0.45	0.5	0.4	0.4	0.6	0.35	0.35	0.5	0.29	0.45	0.3	0.4	0.25	0.25	0.45	0.4	0.25	0.35	0.5	0.45	0.55	0.5	0.45	0.4	0.35	0.5	0.45	0.4	0.43	0.45	0.4	0.4	0.35	0.45	0.44	0.44	0.4	0.5	0.5	0.45	0.4	0.45	0.4
C5	0.35	0.35	0.57	0.45	0	0.5	0.4	0.45	0.4	0.5	0.4	0.3	0.25	0.35	0.29	0.45	0.35	0.35	0.25	0.35	0.25	0.3	0.45	0.4	0.2	0.4	0.5	0.5	0.35	0.4	0.4	0.45	0.6	0.55	0.43	0.45	0.35	0.45	0.4	0.5	0.44	0.39	0.35	0.43	0.45	0.4	0.35	0.4	0.35
C6	0.5	0.5	0.21	0.3	0.5	0	0.45	0.35	0.4	0.25	0.55	0.3	0.35	0.5	0.36	0.4	0.4	0.4	0.4	0.35	0.45	0.5	0.4	0.4	0.5	0.45	0.6	0.45	0.45	0.4	0.4	0.4	0.45	0.35	0.43	0.45	0.4	0.45	0.25	0.4	0.38	0.39	0.4	0.5	0.5	0.45	0.4	0.45	0.4
C7	0.15	0.15	0.5	0.45	0.4	0.45	0	0.45	0.15	0.3	0.4	0.2	0.4	0.4	0.36	0.25	0.4	0.4	0.3	0.4	0.35	0.45	0.45	0.45	0.2	0.35	0.35	0.3	0.4	0.45	0.45	0.4	0.3	0.4	0.36	0.3	0.2	0.3	0.2	0.15	0.13	0.11	0.25	0.57	0.3	0.15	0.15	0.15	0.15
C8	0.4	0.4	0.36	0.5	0.45	0.35	0.45	0	0.35	0.4	0.4	0.35	0.35	0.4	0.43	0.35	0.45	0.35	0.5	0.45	0.4	0.5	0.5	0.5	0.45	0.45	0.6	0.5	0.45	0.35	0.5	0.3	0.5	0.45	0.29	0.45	0.45	0.55	0.3	0.4	0.38	0.39	0.45	0.43	0.45	0.5	0.4	0.5	0.45
C9	0.15	0.15	0.43	0.4	0.4	0.4	0.15	0.35	0	0.25	0.3	0.15	0.35	0.3	0.29	0.3	0.35	0.35	0.35	0.35	0.35	0.4	0.45	0.5	0.3	0.3	0.3	0.35	0.35	0.45	0.4	0.4	0.25	0.35	0.14	0.25	0.25	0.3	0.15	0.25	0.25	0.28	0.25	0.57	0.25	0.2	0.25	0.2	0.15
C10	0.35	0.35	0.29	0.4	0.5	0.25	0.3	0.4	0.25	0	0.45	0.25	0.45	0.5	0.36	0.25	0.35	0.35	0.5	0.45	0.35	0.45	0.45	0.45	0.45	0.3	0.45	0.4	0.35	0.45	0.5	0.4	0.35	0.35	0.36	0.25	0.35	0.3	0.2	0.25	0.31	0.28	0.3	0.64	0.4	0.3	0.35	0.3	0.25
C11	0.35	0.35	0.71	0.6	0.4	0.55	0.4	0.4	0.3	0.45	0	0.4	0.4	0.1	0.5	0.45	0.45	0.45	0.5	0.4	0.45	0.5	0.5	0.45	0.45	0.4	0.45	0.3	0.5	0.4	0.45	0.3	0.25	0.4	0.36	0.4	0.45	0.45	0.3	0.5	0.44	0.5	0.4	0.43	0.4	0.4	0.45	0.4	0.35
C12	0.25	0.25	0.36	0.35	0.3	0.3	0.2	0.35	0.15	0.25	0.4	0	0.25	0.4	0.14	0.35	0.3	0.2	0.3	0.2	0.35	0.25	0.3	0.4	0.25	0.3	0.35	0.35	0.35	0.35	0.3	0.4	0.4	0.35	0.14	0.25	0.15	0.3	0.15	0.25	0.19	0.22	0.15	0.5	0.2	0.15	0.15	0.15	0.15
C13	0.35	0.35	0.5	0.35	0.25	0.35	0.4	0.35	0.35	0.45	0.4	0.25	0	0.3	0.14	0.45	0.35	0.25	0.2	0.25	0.3	0.3	0.35	0.45	0.35	0.3	0.45	0.4	0.2	0.3	0.15	0.35	0.5	0.35	0.36	0.35	0.35	0.45	0.25	0.45	0.38	0.44	0.35	0.5	0.45	0.4	0.35	0.4	0.35
C14	0.35	0.35	0.71	0.5	0.35	0.5	0.4	0.4	0.3	0.5	0.1	0.4	0.3	0	0.36	0.45	0.5	0.4	0.4	0.3	0.4	0.45	0.5	0.45	0.45	0.35	0.4	0.3	0.4	0.4	0.35	0.25	0.3	0.35	0.36	0.45	0.45	0.45	0.3	0.5	0.44	0.5	0.45	0.36	0.45	0.4	0.45	0.4	0.35
C15	0.29	0.29	0.38	0.29	0.29	0.36	0.36	0.43	0.29	0.36	0.5	0.14	0.14	0.36	0	0.43	0.5	0.21	0.14	0.07	0.29	0.29	0.29	0.43	0.36	0.36	0.36	0.36	0.21	0.43	0.14	0.29	0.5	0.29	0.21	0.36	0.36	0.36	0.21	0.36	0.36	0.36	0.36	0.5	0.43	0.29	0.36	0.29	0.29
C16	0.4	0.4	0.5	0.45	0.45	0.4	0.25	0.35	0.3	0.25	0.45	0.35	0.45	0.45	0.43	0	0.35	0.35	0.45	0.55	0.3	0.5	0.6	0.55	0.4	0.4	0.5	0.5	0.35	0.4	0.6	0.25	0.35	0.45	0.43	0.35	0.35	0.4	0.35	0.35	0.44	0.28	0.4	0.64	0.45	0.3	0.4	0.3	0.3
C17	0.5	0.5	0.5	0.3	0.35	0.4	0.4	0.45	0.35	0.35	0.45	0.3	0.35	0.5	0.5	0.35	0	0.3	0.45	0.45	0.3	0.35	0.35	0.4	0.4	0.3	0.5	0.5	0.4	0.35	0.45	0.5	0.45	0.5	0.57	0.4	0.35	0.4	0.4	0.5	0.5	0.5	0.3	0.71	0.4	0.4	0.35	0.4	0.35
C18	0.45	0.45	0.43	0.4	0.35	0.4	0.4	0.35	0.35	0.35	0.45	0.2	0.25	0.4	0.21	0.35	0.3	0	0.4	0.3	0.35	0.15	0.35	0.45	0.45	0.2	0.4	0.4	0.3	0.2	0.4	0.35	0.5	0.45	0.36	0.25	0.35	0.3	0.35	0.4	0.44	0.39	0.25	0.57	0.3	0.35	0.35	0.35	0.35
C19	0.35	0.35	0.57	0.25	0.25	0.4	0.3	0.5	0.35	0.5	0.5	0.3	0.2	0.4	0.14	0.45	0.45	0.4	0	0.2	0.4	0.35	0.25	0.35	0.25	0.45	0.4	0.4	0.4	0.4	0.25	0.45	0.4	0.45	0.36	0.5	0.3	0.45	0.3	0.45	0.31	0.33	0.35	0.43	0.4	0.35	0.35	0.35	0.35
C20	0.45	0.45	0.57	0.25	0.35	0.35	0.4	0.45	0.35	0.45	0.4	0.2	0.25	0.3	0.07	0.55	0.45	0.3	0.2	0	0.5	0.25	0.2	0.25	0.45	0.4	0.45	0.3	0.45	0.4	0.2	0.35	0.4	0.3	0.21	0.45	0.35	0.45	0.25	0.45	0.25	0.39	0.35	0.29	0.4	0.35	0.35	0.35	0.35
C21	0.3	0.3	0.5	0.45	0.25	0.45	0.35	0.4	0.35	0.35	0.45	0.35	0.3	0.4	0.29	0.3	0.3	0.35	0.4	0.5	0	0.45	0.5	0.55	0.35	0.3	0.4	0.45	0.15	0.35	0.4	0.3	0.55	0.35	0.43	0.35	0.35	0.3	0.35	0.4	0.5	0.33	0.35	0.64	0.45	0.3	0.35	0.3	0.25
C22	0.5	0.5	0.57	0.4	0.3	0.5	0.45	0.5	0.4	0.45	0.5	0.25	0.3	0.45	0.29	0.5	0.35	0.15	0.35	0.25	0.45	0	0.3	0.4	0.5	0.25	0.45	0.45	0.4	0.35	0.45	0.5	0.55	0.55	0.43	0.35	0.4	0.4	0.4	0.5	0.44	0.44	0.3	0.5	0.35	0.4	0.4	0.4	0.4
C23	0.55	0.55	0.57	0.25	0.45	0.4	0.45	0.5	0.45	0.45	0.5	0.3	0.35	0.5	0.29	0.6	0.35	0.35	0.25	0.2	0.5	0.3	0	0.4	0.5	0.35	0.4	0.45	0.5	0.4	0.35	0.55	0.5	0.45	0.43	0.5	0.35	0.45	0.3	0.45	0.31	0.44	0.35	0.5	0.35	0.35	0.4	0.35	0.4
C24	0.5	0.5	0.57	0.35	0.4	0.4	0.45	0.5	0.5	0.45	0.45	0.4	0.45	0.45	0.43	0.55	0.4	0.45	0.35	0.25	0.55	0.4	0.4	0	0.45	0.5	0.6	0.25	0.65	0.4	0.4	0.45	0.3	0.45	0.5	0.5	0.45	0.45	0.4	0.55	0.38	0.44	0.35	0.43	0.45	0.5	0.4	0.5	0.45
C25	0.25	0.25	0.5	0.5	0.2	0.5	0.2	0.45	0.3	0.45	0.45	0.25	0.35	0.45	0.36	0.4	0.4	0.45	0.25	0.45	0.35	0.5	0.5	0.45	0	0.5	0.45	0.45	0.45	0.5	0.4	0.55	0.45	0.55	0.43	0.45	0.25	0.45	0.35	0.35	0.31	0.28	0.3	0.5	0.35	0.3	0.25	0.3	0.3
C26	0.4	0.4	0.5	0.45	0.4	0.45	0.35	0.45	0.3	0.3	0.4	0.3	0.3	0.35	0.36	0.4	0.3	0.2	0.45	0.4	0.3	0.25	0.35	0.5	0.5	0	0.3	0.35	0.2	0.25	0.35	0.4	0.45	0.35	0.5	0.25	0.3	0.25	0.25	0.35	0.38	0.44	0.25	0.71	0.3	0.25	0.35	0.25	0.2
C27	0.3	0.3	0.57	0.55	0.5	0.6	0.35	0.6	0.3	0.45	0.45	0.35	0.45	0.4	0.36	0.5	0.5	0.4	0.4	0.45	0.4	0.45	0.4	0.6	0.45	0.3	0	0.45	0.35	0.45	0.4	0.55	0.4	0.45	0.29	0.45	0.3	0.35	0.4	0.45	0.5	0.44	0.35	0.79	0.2	0.2	0.4	0.2	0.25
C28	0.35	0.35	0.57	0.5	0.5	0.45	0.3	0.5	0.35	0.4	0.3	0.35	0.4	0.3	0.36	0.5	0.5	0.4	0.4	0.3	0.45	0.45	0.45	0.25	0.45	0.35	0.45	0	0.5	0.3	0.35	0.25	0.25	0.25	0.43	0.35	0.4	0.25	0.25	0.4	0.31	0.39	0.3	0.43	0.4	0.35	0.35	0.35	0.3
C29	0.35	0.35	0.5	0.45	0.35	0.45	0.4	0.45	0.35	0.35	0.5	0.35	0.2	0.4	0.21	0.35	0.4	0.3	0.4	0.45	0.15	0.4	0.5	0.65	0.45	0.2	0.35	0.5	0	0.35	0.25	0.35	0.6	0.25	0.43	0.3	0.35	0.35	0.35	0.4	0.5	0.39	0.4	0.64	0.45	0.3	0.4	0.3	0.25
C30	0.5	0.5	0.57	0.4	0.4	0.4	0.45	0.35	0.45	0.45	0.4	0.35	0.3	0.4	0.43	0.4	0.35	0.2	0.4	0.4	0.35	0.35	0.4	0.4	0.5	0.25	0.45	0.3	0.35	0	0.35	0.25	0.45	0.3	0.5	0.35	0.3	0.25	0.35	0.5	0.5	0.44	0.25	0.5	0.3	0.35	0.35	0.35	0.3
C31	0.4	0.4	0.57	0.35	0.4	0.4	0.45	0.5	0.4	0.5	0.45	0.3	0.15	0.35	0.14	0.6	0.45	0.4	0.25	0.2	0.4	0.45	0.35	0.4	0.4	0.35	0.4	0.35	0.25	0.35	0	0.4	0.45	0.2	0.36	0.45	0.3	0.45	0.3	0.5	0.38	0.5	0.35	0.5	0.4	0.35	0.35	0.35	0.3
C32	0.45	0.45	0.57	0.5	0.45	0.4	0.4	0.3	0.4	0.4	0.3	0.4	0.35	0.25	0.29	0.25	0.5	0.35	0.45	0.35	0.3	0.5	0.55	0.45	0.55	0.4	0.55	0.25	0.35	0.25	0.4	0	0.4	0.2	0.36	0.4	0.45	0.35	0.3	0.45	0.44	0.39	0.45	0.36	0.55	0.4	0.45	0.4	0.35
C33	0.35	0.35	0.64	0.45	0.6	0.45	0.3	0.5	0.25	0.35	0.25	0.4	0.5	0.3	0.5	0.35	0.45	0.5	0.4	0.4	0.55	0.55	0.5	0.3	0.45	0.45	0.4	0.25	0.6	0.45	0.45	0.4	0	0.4	0.36	0.4	0.4	0.4	0.3	0.45	0.38	0.44	0.35	0.57	0.3	0.35	0.45	0.35	0.35
C34	0.45	0.45	0.57	0.4	0.55	0.35	0.4	0.45	0.35	0.35	0.4	0.35	0.35	0.35	0.29	0.45	0.5	0.45	0.45	0.3	0.35	0.55	0.45	0.45	0.55	0.35	0.45	0.25	0.25	0.3	0.2	0.2	0.4	0	0.36	0.35	0.35	0.3	0.25	0.4	0.38	0.39	0.4	0.36	0.45	0.3	0.4	0.3	0.25
C35	0.21	0.21	0.38	0.43	0.43	0.43	0.36	0.29	0.14	0.36	0.36	0.14	0.36	0.36	0.21	0.43	0.57	0.36	0.36	0.21	0.43	0.43	0.43	0.5	0.43	0.5	0.29	0.43	0.43	0.5	0.36	0.36	0.36	0.36	0	0.36	0.36	0.43	0.21	0.36	0.36	0.36	0.36	0.5	0.29	0.29	0.36	0.29	0.29
C36	0.35	0.35	0.5	0.45	0.45	0.45	0.3	0.45	0.25	0.25	0.4	0.25	0.35	0.45	0.36	0.35	0.4	0.25	0.5	0.45	0.35	0.35	0.5	0.5	0.45	0.25	0.45	0.35	0.3	0.35	0.45	0.4	0.4	0.35	0.36	0	0.35	0.2	0.25	0.25	0.38	0.33	0.25	0.64	0.35	0.3	0.35	0.3	0.25
C37	0.3	0.3	0.5	0.4	0.35	0.4	0.2	0.45	0.25	0.35	0.45	0.15	0.35	0.45	0.36	0.35	0.35	0.35	0.3	0.35	0.35	0.4	0.35	0.45	0.25	0.3	0.3	0.4	0.35	0.3	0.3	0.45	0.4	0.35	0.36	0.35	0	0.3	0.25	0.3	0.25	0.17	0.15	0.57	0.15	0.1	0.15	0.1	0.1
C38	0.35	0.35	0.5	0.4	0.45	0.45	0.3	0.55	0.3	0.3	0.45	0.3	0.45	0.45	0.36	0.4	0.4	0.3	0.45	0.45	0.3	0.4	0.45	0.45	0.45	0.25	0.35	0.25	0.35	0.25	0.45	0.35	0.4	0.3	0.43	0.2	0.3	0	0.3	0.3	0.44	0.33	0.15	0.64	0.3	0.25	0.25	0.25	0.2
C39	0.25	0.25	0.43	0.35	0.4	0.25	0.2	0.3	0.15	0.2	0.3	0.15	0.25	0.3	0.21	0.35	0.4	0.35	0.3	0.25	0.35	0.4	0.3	0.4	0.35	0.25	0.4	0.25	0.35	0.35	0.3	0.3	0.3	0.25	0.21	0.25	0.25	0.3	0	0.2	0.13	0.28	0.25	0.5	0.35	0.2	0.25	0.2	0.15
C40	0.25	0.25	0.43	0.45	0.5	0.4	0.15	0.4	0.25	0.25	0.5	0.25	0.45	0.5	0.36	0.35	0.5	0.4	0.45	0.45	0.4	0.5	0.45	0.55	0.35	0.35	0.45	0.4	0.4	0.5	0.5	0.45	0.45	0.4	0.36	0.25	0.3	0.3	0.2	0	0.06	0.17	0.35	0.57	0.4	0.25	0.25	0.25	0.25
C41	0.25	0.25	0.5	0.44	0.44	0.38	0.13	0.38	0.25	0.31	0.44	0.19	0.38	0.44	0.36	0.44	0.5	0.44	0.31	0.25	0.5	0.44	0.31	0.38	0.31	0.38	0.5	0.31	0.5	0.5	0.38	0.44	0.38	0.38	0.36	0.38	0.25	0.44	0.13	0.06	0	0.19	0.31	0.4	0.38	0.25	0.19	0.25	0.25
C42	0.22	0.22	0.42	0.44	0.39	0.39	0.11	0.39	0.28	0.28	0.5	0.22	0.44	0.5	0.36	0.28	0.5	0.39	0.33	0.39	0.33	0.44	0.44	0.44	0.28	0.44	0.44	0.39	0.39	0.44	0.5	0.39	0.44	0.39	0.36	0.33	0.17	0.33	0.28	0.17	0.19	0	0.28	0.42	0.33	0.22	0.17	0.22	0.22
C43	0.3	0.3	0.43	0.4	0.35	0.4	0.25	0.45	0.25	0.3	0.4	0.15	0.35	0.45	0.36	0.4	0.3	0.25	0.35	0.35	0.35	0.3	0.35	0.35	0.3	0.25	0.35	0.3	0.4	0.25	0.35	0.45	0.35	0.4	0.36	0.25	0.15	0.15	0.25	0.35	0.31	0.28	0	0.64	0.15	0.2	0.1	0.2	0.15
C44	0.64	0.64	0.7	0.5	0.43	0.5	0.57	0.43	0.57	0.64	0.43	0.5	0.5	0.36	0.5	0.64	0.71	0.57	0.43	0.29	0.64	0.5	0.5	0.43	0.5	0.71	0.79	0.43	0.64	0.5	0.5	0.36	0.57	0.36	0.5	0.64	0.57	0.64	0.5	0.57	0.4	0.42	0.64	0	0.64	0.64	0.57	0.64	0.64
C45	0.3	0.3	0.5	0.5	0.45	0.5	0.3	0.45	0.25	0.4	0.4	0.2	0.45	0.45	0.43	0.45	0.4	0.3	0.4	0.4	0.45	0.35	0.35	0.45	0.35	0.3	0.2	0.4	0.45	0.3	0.4	0.55	0.3	0.45	0.29	0.35	0.15	0.3	0.35	0.4	0.38	0.33	0.15	0.64	0	0.15	0.25	0.15	0.2
C46	0.25	0.25	0.57	0.45	0.4	0.45	0.15	0.5	0.2	0.3	0.4	0.15	0.4	0.4	0.29	0.3	0.4	0.35	0.35	0.35	0.3	0.4	0.35	0.5	0.3	0.25	0.2	0.35	0.3	0.35	0.35	0.4	0.35	0.3	0.29	0.3	0.1	0.25	0.2	0.25	0.25	0.22	0.2	0.64	0.15	0	0.2	0	0.05
C47	0.2	0.2	0.43	0.4	0.35	0.4	0.15	0.4	0.25	0.35	0.45	0.15	0.35	0.45	0.36	0.4	0.35	0.35	0.35	0.35	0.35	0.4	0.4	0.4	0.25	0.35	0.4	0.35	0.4	0.35	0.35	0.45	0.45	0.4	0.36	0.35	0.15	0.25	0.25	0.25	0.19	0.17	0.1	0.57	0.25	0.2	0	0.2	0.15
C48	0.25	0.25	0.57	0.45	0.4	0.45	0.15	0.5	0.2	0.3	0.4	0.15	0.4	0.4	0.29	0.3	0.4	0.35	0.35	0.35	0.3	0.4	0.35	0.5	0.3	0.25	0.2	0.35	0.3	0.35	0.35	0.4	0.35	0.3	0.29	0.3	0.1	0.25	0.2	0.25	0.25	0.22	0.2	0.64	0.15	0	0.2	0	0.05
C49	0.2	0.2	0.5	0.4	0.35	0.4	0.15	0.45	0.15	0.25	0.35	0.15	0.35	0.35	0.29	0.3	0.35	0.35	0.35	0.35	0.25	0.4	0.4	0.45	0.3	0.2	0.25	0.3	0.25	0.3	0.3	0.35	0.35	0.25	0.29	0.25	0.1	0.2	0.15	0.25	0.25	0.22	0.15	0.64	0.2	0.05	0.15	0.05	0
C50	0.3	0.3	0.43	0.45	0.55	0.45	0.25	0.45	0.3	0.25	0.5	0.3	0.5	0.55	0.43	0.45	0.45	0.35	0.55	0.5	0.4	0.45	0.45	0.5	0.45	0.2	0.4	0.35	0.35	0.35	0.45	0.5	0.45	0.35	0.43	0.2	0.3	0.2	0.25	0.15	0.25	0.28	0.25	0.71	0.3	0.25	0.25	0.25	0.2
C51	0.2	0.2	0.43	0.55	0.45	0.45	0.1	0.45	0.25	0.25	0.4	0.25	0.45	0.45	0.43	0.35	0.45	0.35	0.4	0.45	0.4	0.4	0.4	0.4	0.3	0.25	0.35	0.25	0.45	0.4	0.5	0.45	0.3	0.45	0.43	0.25	0.25	0.25	0.2	0.15	0.13	0.17	0.2	0.64	0.25	0.2	0.2	0.2	0.2
C52	0.25	0.25	0.5	0.35	0.45	0.35	0.2	0.35	0.25	0.3	0.35	0.25	0.35	0.35	0.29	0.35	0.5	0.4	0.35	0.35	0.35	0.5	0.45	0.4	0.35	0.4	0.45	0.2	0.4	0.3	0.4	0.25	0.35	0.25	0.29	0.25	0.3	0.2	0.15	0.2	0.25	0.22	0.3	0.43	0.4	0.25	0.25	0.25	0.2
C53	0.28	0.28	0.33	0.39	0.44	0.39	0.22	0.44	0.22	0.22	0.44	0.22	0.33	0.44	0.25	0.39	0.39	0.22	0.44	0.39	0.33	0.33	0.44	0.39	0.39	0.22	0.39	0.22	0.28	0.33	0.39	0.39	0.39	0.28	0.33	0.06	0.33	0.11	0.22	0.17	0.29	0.25	0.22	0.58	0.33	0.28	0.28	0.28	0.22
C54	0.25	0.25	0.5	0.55	0.5	0.55	0.25	0.45	0.3	0.45	0.45	0.3	0.5	0.5	0.57	0.5	0.45	0.4	0.45	0.5	0.5	0.45	0.45	0.45	0.35	0.35	0.3	0.4	0.5	0.35	0.45	0.6	0.35	0.5	0.43	0.4	0.15	0.35	0.4	0.35	0.31	0.22	0.2	0.64	0.1	0.25	0.2	0.25	0.25
C55	0.71	0.71	0.5	0.5	0.64	0.29	0.64	0.43	0.64	0.57	0.57	0.57	0.5	0.57	0.88	0.5	0.43	0.36	0.64	0.64	0.64	0.57	0.57	0.5	0.64	0.5	0.71	0.5	0.64	0.21	0.64	0.5	0.5	0.57	0.88	0.57	0.57	0.5	0.57	0.64	0.7	0.67	0.5	0.58	0.5	0.64	0.57	0.64	0.64
C56	0.45	0.45	0.5	0.5	0.25	0.45	0.45	0.5	0.45	0.4	0.4	0.35	0.35	0.45	0.5	0.4	0.2	0.35	0.45	0.5	0.35	0.4	0.5	0.4	0.35	0.4	0.5	0.5	0.45	0.4	0.5	0.5	0.5	0.6	0.57	0.45	0.4	0.45	0.45	0.55	0.56	0.5	0.35	0.71	0.45	0.45	0.4	0.45	0.4
C57	0.45	0.45	0.29	0.5	0.5	0.35	0.5	0.4	0.5	0.5	0.55	0.4	0.3	0.5	0.21	0.55	0.6	0.5	0.4	0.35	0.45	0.6	0.55	0.45	0.45	0.6	0.65	0.35	0.4	0.45	0.25	0.3	0.55	0.25	0.36	0.5	0.5	0.5	0.4	0.5	0.44	0.44	0.5	0.36	0.6	0.55	0.45	0.55	0.5
C58	0.5	0.5	0.5	0.45	0.3	0.4	0.45	0.35	0.4	0.4	0.45	0.3	0.3	0.35	0.36	0.4	0.4	0.2	0.45	0.4	0.4	0.25	0.45	0.6	0.4	0.3	0.55	0.55	0.35	0.35	0.45	0.4	0.65	0.5	0.5	0.4	0.4	0.45	0.35	0.4	0.44	0.44	0.4	0.43	0.5	0.45	0.4	0.45	0.4
C59	0.5	0.5	0.57	0.5	0.3	0.4	0.4	0.3	0.45	0.5	0.4	0.3	0.3	0.35	0.43	0.5	0.4	0.35	0.4	0.35	0.45	0.4	0.35	0.4	0.3	0.4	0.55	0.45	0.5	0.4	0.45	0.45	0.55	0.5	0.5	0.5	0.4	0.55	0.3	0.4	0.31	0.44	0.45	0.36	0.45	0.4	0.4	0.4	0.45
C60	0.5	0.5	0.25	0.43	0.5	0.36	0.43	0.36	0.43	0.36	0.57	0.36	0.5	0.57	0.43	0.57	0.43	0.36	0.5	0.36	0.43	0.43	0.36	0.29	0.5	0.21	0.5	0.29	0.43	0.29	0.36	0.43	0.5	0.29	0.5	0.36	0.36	0.29	0.29	0.36	0.36	0.43	0.29	0.63	0.36	0.36	0.36	0.36	0.29
C61	0.45	0.45	0.43	0.5	0.2	0.4	0.4	0.35	0.35	0.35	0.3	0.25	0.3	0.35	0.43	0.45	0.2	0.25	0.45	0.4	0.35	0.3	0.35	0.45	0.3	0.25	0.5	0.45	0.4	0.35	0.45	0.45	0.55	0.5	0.5	0.35	0.35	0.4	0.3	0.4	0.38	0.44	0.3	0.5	0.4	0.4	0.35	0.4	0.35
C62	0.55	0.55	0.5	0.4	0.35	0.4	0.55	0.5	0.55	0.5	0.6	0.45	0.4	0.55	0.36	0.35	0.4	0.35	0.4	0.45	0.45	0.4	0.5	0.5	0.55	0.5	0.6	0.65	0.45	0.45	0.55	0.45	0.65	0.65	0.5	0.55	0.5	0.55	0.55	0.6	0.63	0.5	0.5	0.71	0.6	0.55	0.5	0.55	0.5
C63	0.45	0.45	0.57	0.55	0.45	0.4	0.35	0.35	0.4	0.45	0.35	0.4	0.35	0.3	0.43	0.45	0.45	0.45	0.45	0.35	0.4	0.5	0.45	0.4	0.45	0.35	0.55	0.3	0.45	0.45	0.4	0.3	0.4	0.35	0.5	0.45	0.45	0.5	0.25	0.3	0.19	0.44	0.5	0.43	0.55	0.4	0.45	0.4	0.4
C64	0.45	0.45	0.5	0.3	0.35	0.3	0.4	0.35	0.35	0.45	0.4	0.25	0.15	0.35	0.36	0.45	0.25	0.3	0.35	0.3	0.3	0.35	0.3	0.45	0.45	0.3	0.5	0.4	0.3	0.25	0.25	0.35	0.5	0.3	0.43	0.35	0.3	0.4	0.25	0.45	0.38	0.44	0.3	0.5	0.4	0.35	0.3	0.35	0.3
C65	0.4	0.4	0.57	0.5	0.05	0.5	0.4	0.45	0.45	0.5	0.45	0.35	0.3	0.4	0.36	0.45	0.4	0.4	0.25	0.4	0.3	0.35	0.4	0.45	0.2	0.4	0.5	0.55	0.4	0.45	0.45	0.5	0.6	0.6	0.5	0.5	0.35	0.5	0.4	0.45	0.38	0.39	0.4	0.43	0.45	0.4	0.4	0.4	0.4
C66	0.45	0.45	0.64	0.6	0.4	0.55	0.4	0.6	0.5	0.5	0.5	0.45	0.5	0.5	0.57	0.4	0.35	0.5	0.55	0.6	0.35	0.45	0.55	0.55	0.4	0.5	0.5	0.55	0.5	0.6	0.65	0.55	0.55	0.65	0.64	0.55	0.5	0.55	0.5	0.5	0.56	0.5	0.55	0.71	0.55	0.4	0.5	0.4	0.45
C67	0.55	0.55	0.5	0.3	0.45	0.4	0.5	0.45	0.45	0.35	0.55	0.3	0.35	0.5	0.36	0.35	0.2	0.1	0.5	0.4	0.35	0.25	0.35	0.45	0.55	0.25	0.45	0.5	0.35	0.25	0.45	0.45	0.5	0.5	0.5	0.35	0.4	0.35	0.45	0.5	0.56	0.5	0.3	0.71	0.35	0.4	0.4	0.4	0.4
C68	0.4	0.4	0.21	0.35	0.4	0.25	0.35	0.35	0.3	0.2	0.5	0.2	0.3	0.45	0.21	0.4	0.35	0.15	0.35	0.3	0.35	0.25	0.3	0.4	0.4	0.2	0.4	0.35	0.3	0.3	0.35	0.4	0.45	0.35	0.36	0.25	0.3	0.25	0.25	0.3	0.31	0.28	0.2	0.5	0.3	0.35	0.3	0.35	0.3
C69	0.64	0.64	0.75	0.29	0.5	0.57	0.43	0.5	0.43	0.5	0.43	0.36	0.36	0.43	0.36	0.36	0.21	0.21	0.36	0.29	0.36	0.29	0.14	0.57	0.57	0.29	0.43	0.5	0.36	0.36	0.43	0.36	0.5	0.43	0.5	0.43	0.43	0.43	0.43	0.5	0.5	0.5	0.43	0.63	0.43	0.36	0.5	0.36	0.43
C70	0.35	0.35	0.21	0.55	0.55	0.4	0.3	0.4	0.3	0.25	0.5	0.3	0.45	0.55	0.36	0.35	0.5	0.35	0.55	0.5	0.4	0.45	0.55	0.5	0.45	0.35	0.5	0.35	0.35	0.45	0.5	0.4	0.45	0.35	0.36	0.2	0.4	0.3	0.3	0.3	0.38	0.28	0.3	0.64	0.4	0.35	0.35	0.35	0.3
C71	0.35	0.35	0.36	0.35	0.35	0.3	0.25	0.4	0.25	0.3	0.5	0.15	0.25	0.4	0.21	0.4	0.35	0.25	0.25	0.25	0.4	0.3	0.25	0.45	0.3	0.25	0.35	0.4	0.35	0.4	0.3	0.45	0.45	0.4	0.36	0.35	0.2	0.35	0.2	0.2	0.13	0.28	0.25	0.5	0.3	0.25	0.25	0.25	0.25
C72	0.5	0.5	0.57	0.25	0.3	0.35	0.45	0.35	0.4	0.45	0.45	0.3	0.2	0.35	0.29	0.5	0.35	0.3	0.25	0.2	0.4	0.25	0.2	0.4	0.5	0.2	0.45	0.45	0.3	0.25	0.25	0.4	0.55	0.35	0.43	0.45	0.3	0.45	0.25	0.45	0.31	0.44	0.35	0.43	0.4	0.35	0.35	0.35	0.3
C73	0.6	0.6	0.43	0.45	0.5	0.35	0.55	0.45	0.5	0.35	0.6	0.4	0.45	0.6	0.57	0.4	0.3	0.25	0.6	0.55	0.45	0.3	0.5	0.5	0.6	0.25	0.55	0.55	0.4	0.25	0.5	0.5	0.55	0.5	0.64	0.4	0.4	0.4	0.45	0.5	0.56	0.56	0.35	0.71	0.4	0.45	0.45	0.45	0.4
C74	0.57	0.57	0.63	0.57	0.36	0.5	0.5	0.36	0.43	0.36	0.29	0.36	0.43	0.36	0.5	0.43	0.5	0.29	0.57	0.43	0.5	0.21	0.5	0.5	0.5	0.29	0.71	0.43	0.5	0.36	0.57	0.36	0.5	0.5	0.5	0.29	0.5	0.43	0.29	0.43	0.43	0.5	0.36	0.38	0.5	0.5	0.5	0.5	0.43
C75	0.3	0.3	0.43	0.55	0.5	0.45	0.35	0.4	0.25	0.3	0.35	0.3	0.45	0.4	0.5	0.35	0.35	0.3	0.6	0.5	0.45	0.35	0.55	0.45	0.5	0.3	0.4	0.4	0.45	0.45	0.6	0.5	0.3	0.55	0.36	0.3	0.45	0.4	0.35	0.4	0.44	0.44	0.35	0.71	0.3	0.35	0.4	0.35	0.35
C76	0.45	0.45	0.5	0.3	0.25	0.3	0.45	0.55	0.45	0.45	0.4	0.35	0.35	0.4	0.36	0.5	0.4	0.5	0.25	0.3	0.5	0.45	0.35	0.3	0.35	0.55	0.55	0.45	0.55	0.45	0.4	0.5	0.45	0.5	0.43	0.55	0.4	0.5	0.35	0.55	0.44	0.44	0.4	0.43	0.5	0.45	0.4	0.45	0.4
C77	0.33	0.33	0.33	0.39	0.39	0.28	0.28	0.33	0.28	0.17	0.44	0.28	0.28	0.39	0.33	0.17	0.28	0.28	0.5	0.44	0.22	0.39	0.56	0.44	0.44	0.28	0.5	0.39	0.17	0.39	0.44	0.28	0.44	0.28	0.42	0.22	0.39	0.33	0.28	0.28	0.36	0.25	0.39	0.5	0.5	0.33	0.33	0.33	0.28
C78	0.35	0.35	0.5	0.45	0.45	0.4	0.4	0.3	0.3	0.5	0.35	0.3	0.3	0.3	0.36	0.6	0.45	0.45	0.4	0.25	0.5	0.5	0.45	0.3	0.4	0.5	0.5	0.25	0.5	0.4	0.25	0.35	0.35	0.25	0.29	0.45	0.4	0.45	0.3	0.45	0.31	0.44	0.4	0.29	0.4	0.45	0.35	0.45	0.4
C79	0.64	0.64	0.75	0.43	0.5	0.5	0.57	0.43	0.57	0.5	0.64	0.5	0.43	0.57	0.57	0.43	0.36	0.5	0.64	0.5	0.43	0.43	0.64	0.36	0.64	0.43	0.71	0.57	0.36	0.43	0.43	0.43	0.64	0.36	0.64	0.5	0.5	0.57	0.5	0.57	0.57	0.57	0.57	0.63	0.64	0.5	0.5	0.5	0.43
C80	0.5	0.5	0.57	0.55	0.3	0.45	0.5	0.4	0.5	0.6	0.3	0.35	0.3	0.3	0.36	0.6	0.4	0.4	0.45	0.3	0.45	0.45	0.45	0.4	0.35	0.5	0.6	0.4	0.5	0.45	0.35	0.4	0.55	0.45	0.43	0.55	0.5	0.6	0.4	0.55	0.44	0.56	0.5	0.36	0.55	0.5	0.45	0.5	0.5
C81	0.55	0.55	0.57	0.45	0.55	0.45	0.5	0.55	0.45	0.3	0.55	0.4	0.45	0.5	0.43	0.35	0.35	0.25	0.6	0.5	0.35	0.25	0.5	0.55	0.65	0.2	0.4	0.5	0.25	0.35	0.5	0.45	0.5	0.4	0.57	0.35	0.45	0.35	0.45	0.5	0.63	0.5	0.4	0.71	0.4	0.35	0.5	0.35	0.35
C82	0.5	0.5	0.5	0.44	0.5	0.39	0.5	0.44	0.5	0.5	0.5	0.44	0.39	0.5	0.36	0.61	0.5	0.56	0.44	0.33	0.39	0.61	0.44	0.39	0.5	0.5	0.56	0.39	0.33	0.44	0.22	0.39	0.56	0.17	0.43	0.5	0.44	0.5	0.39	0.5	0.44	0.44	0.5	0.42	0.56	0.44	0.44	0.44	0.39
C83	0.45	0.45	0.57	0.35	0.4	0.35	0.3	0.4	0.3	0.45	0.4	0.2	0.3	0.35	0.21	0.45	0.35	0.35	0.25	0.15	0.45	0.4	0.3	0.3	0.3	0.45	0.45	0.3	0.5	0.4	0.25	0.35	0.3	0.3	0.29	0.45	0.3	0.45	0.25	0.4	0.25	0.39	0.35	0.36	0.35	0.3	0.35	0.3	0.35
C84	0.4	0.4	0.43	0.45	0.55	0.5	0.35	0.4	0.4	0.4	0.6	0.3	0.45	0.65	0.43	0.45	0.45	0.3	0.55	0.5	0.5	0.45	0.5	0.5	0.45	0.35	0.5	0.45	0.4	0.3	0.4	0.5	0.55	0.4	0.43	0.25	0.3	0.3	0.4	0.3	0.38	0.33	0.25	0.71	0.3	0.35	0.25	0.35	0.3
C85	0.1	0.1	0.43	0.45	0.45	0.45	0.1	0.35	0.05	0.3	0.35	0.2	0.4	0.35	0.36	0.35	0.4	0.4	0.4	0.4	0.4	0.45	0.5	0.5	0.3	0.35	0.35	0.35	0.4	0.5	0.45	0.45	0.3	0.4	0.21	0.3	0.3	0.35	0.2	0.2	0.19	0.22	0.3	0.57	0.3	0.25	0.2	0.25	0.2
C86	0.4	0.4	0.36	0.25	0.4	0.25	0.35	0.5	0.3	0.3	0.55	0.15	0.35	0.5	0.29	0.4	0.2	0.3	0.4	0.3	0.35	0.35	0.3	0.4	0.4	0.35	0.4	0.45	0.4	0.4	0.35	0.5	0.45	0.4	0.36	0.4	0.25	0.35	0.3	0.4	0.38	0.39	0.25	0.64	0.3	0.25	0.25	0.25	0.25
C87	0.25	0.25	0.36	0.55	0.25	0.4	0.25	0.45	0.35	0.4	0.45	0.25	0.35	0.45	0.36	0.45	0.5	0.45	0.3	0.45	0.4	0.5	0.45	0.5	0.1	0.45	0.45	0.45	0.45	0.5	0.4	0.55	0.5	0.55	0.43	0.45	0.25	0.45	0.3	0.3	0.25	0.28	0.3	0.5	0.35	0.3	0.25	0.3	0.3
C88	0.35	0.35	0.43	0.3	0.35	0.35	0.2	0.5	0.3	0.35	0.55	0.25	0.45	0.55	0.43	0.3	0.35	0.45	0.25	0.35	0.5	0.4	0.4	0.3	0.25	0.5	0.5	0.45	0.55	0.5	0.5	0.55	0.35	0.55	0.43	0.45	0.25	0.45	0.35	0.35	0.25	0.22	0.3	0.5	0.35	0.3	0.25	0.3	0.3
C89	0.4	0.4	0.43	0.35	0.25	0.35	0.4	0.5	0.4	0.35	0.45	0.3	0.4	0.45	0.36	0.4	0.3	0.4	0.4	0.45	0.35	0.5	0.5	0.4	0.25	0.5	0.5	0.5	0.45	0.45	0.45	0.5	0.5	0.5	0.43	0.4	0.35	0.35	0.4	0.4	0.5	0.39	0.35	0.57	0.45	0.4	0.35	0.4	0.35
C90	0.3	0.3	0.5	0.45	0.4	0.4	0.15	0.55	0.25	0.3	0.4	0.3	0.5	0.4	0.5	0.25	0.4	0.5	0.4	0.5	0.45	0.55	0.55	0.45	0.2	0.45	0.45	0.4	0.5	0.55	0.55	0.5	0.3	0.5	0.5	0.4	0.3	0.4	0.3	0.3	0.31	0.28	0.35	0.57	0.4	0.25	0.3	0.25	0.25
C91	0.22	0.22	0.5	0.5	0.22	0.5	0.17	0.44	0.28	0.44	0.44	0.28	0.28	0.44	0.36	0.28	0.39	0.39	0.22	0.44	0.28	0.39	0.5	0.5	0.17	0.39	0.44	0.44	0.33	0.44	0.44	0.44	0.44	0.56	0.43	0.39	0.28	0.44	0.33	0.33	0.31	0.28	0.33	0.58	0.39	0.28	0.28	0.28	0.28
C92	0.35	0.35	0.29	0.45	0.45	0.25	0.3	0.4	0.3	0.15	0.45	0.3	0.5	0.45	0.43	0.3	0.45	0.45	0.55	0.5	0.4	0.55	0.55	0.5	0.35	0.4	0.55	0.45	0.4	0.55	0.55	0.45	0.45	0.4	0.43	0.35	0.4	0.4	0.25	0.25	0.31	0.28	0.4	0.5	0.5	0.35	0.35	0.35	0.3
C93	0.55	0.55	0.5	0.35	0.35	0.4	0.45	0.45	0.5	0.35	0.55	0.4	0.4	0.5	0.43	0.3	0.35	0.2	0.35	0.4	0.45	0.25	0.35	0.35	0.5	0.3	0.5	0.5	0.45	0.3	0.55	0.45	0.45	0.6	0.57	0.4	0.4	0.4	0.45	0.45	0.44	0.39	0.35	0.57	0.4	0.45	0.45	0.45	0.45
C94	0.39	0.39	0.42	0.44	0.22	0.39	0.33	0.5	0.39	0.39	0.39	0.33	0.39	0.33	0.5	0.33	0.33	0.39	0.44	0.44	0.39	0.39	0.56	0.39	0.33	0.39	0.56	0.44	0.44	0.44	0.56	0.44	0.5	0.56	0.57	0.44	0.39	0.44	0.39	0.44	0.44	0.39	0.39	0.5	0.5	0.39	0.33	0.39	0.33
C95	0.3	0.3	0.29	0.45	0.35	0.35	0.35	0.35	0.3	0.4	0.4	0.3	0.35	0.35	0.5	0.35	0.3	0.35	0.45	0.45	0.4	0.4	0.55	0.4	0.4	0.4	0.45	0.45	0.45	0.4	0.5	0.45	0.4	0.55	0.43	0.45	0.35	0.45	0.4	0.45	0.44	0.39	0.35	0.57	0.35	0.4	0.3	0.4	0.35
C96	0.4	0.4	0.43	0.45	0.35	0.35	0.45	0.35	0.4	0.5	0.3	0.4	0.35	0.25	0.57	0.45	0.4	0.45	0.45	0.45	0.5	0.5	0.55	0.4	0.4	0.5	0.55	0.45	0.55	0.4	0.5	0.45	0.4	0.55	0.5	0.55	0.45	0.55	0.4	0.55	0.5	0.5	0.45	0.43	0.45	0.5	0.4	0.5	0.45
C97	0.45	0.45	0.36	0.5	0.45	0.35	0.4	0.4	0.4	0.3	0.5	0.3	0.4	0.55	0.57	0.4	0.3	0.3	0.55	0.5	0.5	0.25	0.5	0.4	0.45	0.3	0.6	0.45	0.5	0.4	0.55	0.55	0.45	0.6	0.57	0.35	0.4	0.45	0.35	0.4	0.38	0.44	0.3	0.64	0.4	0.45	0.35	0.45	0.4
C98	0.3	0.3	0.36	0.35	0.45	0.3	0.15	0.4	0.25	0.25	0.55	0.2	0.4	0.55	0.43	0.3	0.3	0.4	0.35	0.4	0.5	0.45	0.4	0.4	0.25	0.4	0.5	0.45	0.5	0.5	0.45	0.55	0.35	0.5	0.43	0.4	0.25	0.45	0.25	0.2	0.13	0.22	0.3	0.57	0.35	0.3	0.2	0.3	0.3
C99	0.43	0.43	0.38	0.43	0.36	0.43	0.36	0.36	0.43	0.5	0.43	0.36	0.36	0.36	0.43	0.36	0.43	0.36	0.43	0.36	0.29	0.43	0.5	0.43	0.5	0.29	0.5	0.36	0.29	0.21	0.36	0.21	0.57	0.29	0.5	0.43	0.29	0.36	0.36	0.43	0.43	0.36	0.36	0.5	0.43	0.29	0.29	0.29	0.21
C100	0.4	0.4	0.57	0.6	0.35	0.5	0.45	0.5	0.45	0.55	0.3	0.4	0.3	0.25	0.29	0.55	0.55	0.45	0.45	0.35	0.4	0.5	0.55	0.5	0.4	0.45	0.55	0.35	0.4	0.5	0.35	0.35	0.5	0.4	0.43	0.5	0.55	0.55	0.35	0.5	0.44	0.56	0.55	0.43	0.6	0.45	0.5	0.45	0.45
C101	0.5	0.5	0.5	0.36	0.36	0.36	0.29	0.36	0.29	0.43	0.43	0.21	0.29	0.36	0.29	0.21	0.36	0.21	0.29	0.21	0.36	0.29	0.36	0.5	0.43	0.36	0.5	0.43	0.36	0.36	0.43	0.21	0.43	0.36	0.36	0.36	0.36	0.43	0.29	0.36	0.36	0.36	0.43	0.38	0.43	0.29	0.43	0.29	0.36
C102	0.45	0.45	0.57	0.35	0.45	0.3	0.3	0.45	0.3	0.35	0.4	0.3	0.3	0.35	0.36	0.25	0.3	0.35	0.35	0.35	0.4	0.4	0.4	0.45	0.45	0.35	0.45	0.4	0.4	0.4	0.45	0.35	0.3	0.4	0.43	0.4	0.4	0.45	0.25	0.4	0.38	0.44	0.45	0.57	0.45	0.3	0.45	0.3	0.35
C103	0.38	0.38	0.57	0.75	0.38	0.63	0.38	0.44	0.5	0.5	0.44	0.44	0.5	0.5	0.7	0.44	0.56	0.44	0.56	0.69	0.44	0.44	0.69	0.69	0.31	0.56	0.56	0.63	0.5	0.5	0.69	0.56	0.63	0.69	0.6	0.5	0.38	0.56	0.56	0.44	0.5	0.21	0.44	0.42	0.44	0.5	0.38	0.5	0.5
[truncated: 54 more columns]

## Sheet: Cape Elizabeth Da
S1 Appendix d: Individual pair-wise distance matrix of Rousset's a for New England cottontails in Cape Elizabeth, Maine.
	C1	C2	C3	C4	C5	C6	C7	C8	C9	C10	C11	C12	C13	C14	C15	C16	C17	C18	C19	C20	C21	C22	C23	C24	C25	C26	C27	C28	C29	C30	C31	C32	C33	C34	C35	C36	C37	C38	C39	C40	C41	C42	C43	C44	C45	C46	C47	C48	C49
C1		0.2769	0.389	0.0926	0.2704	-0.3222	0.0334	-0.3222	-0.0259	0.0926	-0.2037	0.0334	0.1519	-0.0424	0.0334	0.2112	0.2704	0.1519	0.389	-0.0851	0.5668	0.4482	0.5668	-0.2037	0.2112	0.0926	0.2704	0.0334	0.2704	0.2112	0.2704	0.1519	0.2112	-0.2712	0.0334	-0.1444	0.0926	-0.2037	-0.1444	-0.1542	-0.2358	-0.0259	0.6978	-0.0259	-0.2037	-0.2629	-0.2037	-0.2629	-0.0259
C2	0.2769		0.3545	0.3545	-0.2669	0.3545	-0.0339	0.1992	-0.1116	0.6653	0.1215	0.3545	0.743	0.0488	0.1215	0.2769	0.1992	0.4322	0.5876	0.1215	0.5876	0.4322	0.5876	0.2769	0.3545	0.4322	0.5876	0.1992	0.2769	0.5876	0.3545	0.5876	0.3545	-0.061	0.1992	0.3545	0.1992	0.1992	0.1992	0.3606	0.2182	0.1992	0.7059	0.2769	0.3545	0.2769	0.3545	0.2769	0.1992
C3	0.389	0.3545		0.0926	-0.1444	0.2704	0.1519	0.0926	0.0926	0.389	-0.0851	-0.0851	0.2704	-0.1949	0.1519	-0.1444	-0.0259	-0.2037	-0.2037	0.1519	0.0926	-0.2037	0.0334	0.2112	0.1519	0.3297	0.3297	0.1519	-0.0259	-0.0851	0.2112	0.1519	0.0926	-0.0424	0.1519	0.0334	0.0926	0.0334	0.3297	0.1916	0.2265	-0.0259	0.27	0.0926	0.1519	0.0926	0.1519	0.0926	0.2704
C4	0.0926	0.3545	0.0926		0.2112	0.1519	0.0926	0.0926	0.2704	0.2704	-0.1444	-0.2037	0.1519	-0.1949	0.2112	0.0334	0.0334	-0.2037	0.0334	-0.0259	-0.0259	0.1519	0.2112	-0.2629	0.3297	0.4482	0.5075	0.1519	0.2112	0.2112	0.3297	0.5668	0.5075	-0.0424	0.2704	0.0334	0.3297	0.0926	0.3297	0.1224	0.0284	0.0926	0.1845	0.2704	0.2112	0.0334	0.2112	0.1519	0.5668
C5	0.2704	-0.2669	-0.1444	0.2112		0.2112	0.0334	0.0926	-0.2037	0.2704	-0.0259	0.0334	0.2112	0.0339	-0.0259	-0.0259	0.0926	0.0926	0.0334	0.1519	0.3297	0.0926	0.0334	0.2112	0.1519	0.389	0.2112	0.1519	0.0926	0.0926	0.0926	0.0334	0.0334	0.1101	0.1519	0.1519	0.1519	-0.0851	0.1519	0.1224	0.2265	0.0926	0.27	0.2112	0.1519	0.1519	0.1519	0.0926	0.2112
C6	-0.3222	0.3545	0.2704	0.1519	0.2112		0.0926	-0.3222	-0.1444	0.0926	-0.2629	0.1519	0.2112	0.0339	-0.1444	0.0334	0.0926	0.0926	0.3297	-0.0259	0.389	0.2704	0.389	-0.2629	0.0334	0.0926	0.0926	0.1519	0.0926	0.3297	0.2112	-0.0259	0.2112	-0.1187	-0.0851	-0.2629	-0.0851	-0.2629	-0.2629	-0.2925	-0.3679	-0.2037	0.6123	-0.1444	-0.3222	-0.3222	-0.3222	-0.3222	-0.2037
C7	0.0334	-0.0339	0.1519	0.0926	0.0334	0.0926		-0.0259	-0.0259	0.0334	-0.0259	0.0334	0.0926	0.0339	-0.0851	0.0926	-0.0259	0.2112	0.1519	-0.0259	0.2112	0.2112	0.1519	0.0926	0.1519	0.389	0.2112	0.0926	-0.0851	0.2112	-0.1444	0.1519	0.0334	-0.1949	0.0334	0.1519	0.1519	-0.0851	-0.0259	-0.0159	0.0284	0.0926	0.0134	0.0926	0.1519	0.0334	0.1519	0.0926	0.0334
C8	-0.3222	0.1992	0.0926	0.0926	0.0926	-0.3222	-0.0259		-0.2037	-0.0259	-0.3222	-0.0851	-0.0259	-0.1949	-0.0851	-0.0851	-0.0851	0.0334	0.1519	-0.0851	0.2112	0.1519	0.389	-0.1444	-0.1444	-0.0851	0.0926	-0.0851	0.0334	0.0926	0.1519	-0.0851	0.0334	-0.3475	-0.2037	-0.1444	-0.1444	-0.3222	-0.1444	-0.1542	-0.1037	-0.2037	0.5267	-0.2037	-0.2629	-0.2037	-0.2629	-0.3222	-0.1444
C9	-0.0259	-0.1116	0.0926	0.2704	-0.2037	-0.1444	-0.0259	-0.2037		0.1519	-0.2037	0.0926	0.2112	-0.0424	-0.2037	-0.0851	-0.0851	0.2704	0.2704	-0.0259	0.2704	0.1519	0.3297	0.0926	-0.1444	0.0926	0.1519	-0.0259	0.0334	0.2704	0.0926	0.0334	0.0334	-0.1187	-0.2037	-0.0259	-0.1444	-0.2629	-0.2037	-0.1542	-0.1037	-0.1444	0.6123	-0.0259	-0.1444	-0.0851	-0.1444	-0.2037	-0.2037
C10	0.0926	0.6653	0.389	0.2704	0.2704	0.0926	0.0334	-0.0259	0.1519		0.0926	0.0334	-0.3815	0.1101	0.2112	0.2112	0.1519	0.2704	0.0926	0.2704	0.3297	0.2704	0.2112	0.2112	0.2112	0.3297	-0.0851	0.389	0.0926	0.2112	-0.0851	-0.2037	0.0926	-0.1187	0.0926	0.2704	0.2112	-0.1444	0.2704	0.0533	0.2265	0.1519	0.1845	0.2112	0.2112	0.2112	0.2112	0.1519	0.3297
C11	-0.2037	0.1215	-0.0851	-0.1444	-0.0259	-0.2629	-0.0259	-0.3222	-0.2037	0.0926		-0.2037	0.0926	-0.3475	-0.0259	-0.1444	-0.2629	-0.1444	-0.1444	-0.0851	-0.0851	-0.1444	0.1519	-0.2037	-0.1444	-0.0259	0.0926	-0.0851	-0.0851	-0.0259	0.1519	0.0926	0.0334	-0.3475	-0.2037	-0.2629	-0.1444	-0.3222	-0.1444	-0.2234	-0.1698	-0.3222	0.27	-0.2629	-0.3222	-0.3222	-0.3222	-0.3222	-0.1444
C12	0.0334	0.3545	-0.0851	-0.2037	0.0334	0.1519	0.0334	-0.0851	0.0926	0.0334	-0.2037		-0.1444	-0.3475	0.1519	-0.0259	-0.0851	-0.2037	-0.2037	-0.1444	-0.0259	0.0334	0.2704	0.0334	-0.0259	0.2112	0.2112	-0.2629	-0.0259	-0.3222	-0.0259	0.2704	-0.0851	-0.1187	0.0334	0.0334	0.1519	-0.2037	0.2704	0.1916	0.2926	0.0334	0.1845	0.2112	0.0334	0.0334	0.0334	-0.0851	0.3297
C13	0.1519	0.743	0.2704	0.1519	0.2112	0.2112	0.0926	-0.0259	0.2112	-0.3815	0.0926	-0.1444		-0.1187	0.2112	0.2704	0.0926	0.0926	-0.0259	0.1519	0.2704	0.2704	0.2704	0.2112	0.1519	0.2704	-0.0259	0.2112	0.0926	0.0334	-0.1444	-0.1444	0.0334	-0.1187	0.1519	0.2704	0.2112	-0.1444	0.389	0.1916	0.3586	0.2112	0.1845	0.2704	0.2112	0.3297	0.2112	0.1519	0.5075
C14	-0.0424	0.0488	-0.1949	-0.1949	0.0339	0.0339	0.0339	-0.1949	-0.0424	0.1101	-0.3475	-0.3475	-0.1187		-0.0424	0.1101	-0.1187	-0.3475	-0.4237	-0.1949	0.1101	-0.1187	0.2627	-0.0424	0.0339	0.0339	0.1864	-0.2712	0.1101	-0.3475	-0.1949	0.1864	-0.1949	-0.2712	0.0339	-0.0424	0.0339	-0.2712	0.1101	0.1101	0.1101	0.0339	0.1308	0.1101	-0.1949	0.0339	-0.1949	-0.1949	0.2627
C15	0.0334	0.1215	0.1519	0.2112	-0.0259	-0.1444	-0.0851	-0.0851	-0.2037	0.2112	-0.0259	0.1519	0.2112	-0.0424		-0.0259	-0.0851	0.2112	0.4482	-0.1444	0.2704	0.389	0.5075	0.0334	0.0334	0.2112	0.3297	-0.0259	-0.0259	0.4482	-0.0851	0.0926	0.2112	-0.0424	-0.0259	-0.0259	-0.0259	-0.0259	-0.0259	0.1224	-0.1698	0.0334	0.6123	0.0926	-0.0851	0.0334	-0.0851	-0.0851	0.0334
C16	0.2112	0.2769	-0.1444	0.0334	-0.0259	0.0334	0.0926	-0.0851	-0.0851	0.2112	-0.1444	-0.0259	0.2704	0.1101	-0.0259		-0.1444	0.0926	0.1519	-0.0851	-0.0851	-0.0851	0.0926	0.0926	-0.1444	0.1519	0.2704	0.0334	-0.0851	0.2112	0.2704	0.1519	0.2112	0.1101	-0.0259	-0.0259	-0.0259	-0.0259	0.2112	0.1916	0.2265	-0.1444	0.6123	-0.0259	-0.0259	-0.0259	-0.0259	-0.0851	0.0926
C17	0.2704	0.1992	-0.0259	0.0334	0.0926	0.0926	-0.0259	-0.0851	-0.0851	0.1519	-0.2629	-0.0851	0.0926	-0.1187	-0.0851	-0.1444		0.0926	-0.0259	0.0334	-0.3222	-0.0851	0.2704	0.2112	-0.2629	0.0926	0.2112	-0.0259	-0.2629	0.2112	0.0334	0.2112	0.1519	-0.0424	-0.2037	-0.0259	-0.1444	-0.0851	0.1519	0.1916	0.1605	-0.2037	0.4412	-0.1444	-0.0851	0.0334	-0.0851	-0.0851	0.0334
C18	0.1519	0.4322	-0.2037	-0.2037	0.0926	0.0926	0.2112	0.0334	0.2704	0.2704	-0.1444	-0.2037	0.0926	-0.3475	0.2112	0.0926	0.0926		-0.2629	0.0926	0.1519	-0.1444	0.1519	-0.1444	0.2704	0.2112	0.3297	0.1519	0.0926	-0.1444	0.2112	0.2112	0.2112	-0.1187	0.389	-0.1444	0.2704	-0.0259	0.3297	0.0533	0.0284	0.0334	0.0989	0.0926	0.0334	0.0334	0.0334	0.0334	0.5075
C19	0.389	0.5876	-0.2037	0.0334	0.0334	0.3297	0.1519	0.1519	0.2704	0.0926	-0.1444	-0.2037	-0.0259	-0.4237	0.4482	0.1519	-0.0259	-0.2629		0.3297	0.0334	-0.2629	-0.0851	0.2112	0.2112	0.3297	0.0926	0.2704	-0.0259	-0.2629	0.0926	0.0926	-0.0259	-0.2712	0.2704	0.0926	0.2704	-0.0851	0.4482	-0.0159	0.2926	0.0334	-0.0722	0.0926	0.1519	0.1519	0.1519	0.1519	0.4482
C20	-0.0851	0.1215	0.1519	-0.0259	0.1519	-0.0259	-0.0259	-0.0851	-0.0259	0.2704	-0.0851	-0.1444	0.1519	-0.1949	-0.1444	-0.0851	0.0334	0.0926	0.3297		0.2704	0.2704	0.5075	-0.0259	-0.0259	0.0926	0.3297	-0.3222	0.0334	0.0926	-0.0259	0.389	0.0334	-0.0424	0.0334	-0.0851	-0.0259	-0.0851	0.0926	0.1916	-0.0377	0.0334	0.6978	0.1519	-0.1444	-0.0259	-0.1444	-0.2037	0.1519
C21	0.5668	0.5876	0.0926	-0.0259	0.3297	0.389	0.2112	0.2112	0.2704	0.3297	-0.0851	-0.0259	0.2704	0.1101	0.2704	-0.0851	-0.3222	0.1519	0.0334	0.2704		-0.0259	0.3297	0.389	-0.0851	0.389	0.5075	0.2112	-0.0851	0.389	0.389	0.5075	0.5075	0.1864	0.0926	0.1519	0.2112	0.2112	0.5075	0.3299	0.3586	-0.0259	0.3556	0.0334	0.2112	0.2112	0.2112	0.2112	0.389
C22	0.4482	0.4322	-0.2037	0.1519	0.0926	0.2704	0.2112	0.1519	0.1519	0.2704	-0.1444	0.0334	0.2704	-0.1187	0.389	-0.0851	-0.0851	-0.1444	-0.2629	0.2704	-0.0259		0.0926	0.2704	0.0334	0.1519	0.2704	0.3297	-0.0259	0.0334	0.3297	0.2112	0.2112	-0.0424	0.2704	-0.0259	0.1519	-0.0259	0.2704	-0.0159	0.2265	-0.0851	0.27	-0.0851	0.0334	0.0926	0.0334	0.0926	0.2704
C23	0.5668	0.5876	0.0334	0.2112	0.0334	0.389	0.1519	0.389	0.3297	0.2112	0.1519	0.2704	0.2704	0.2627	0.5075	0.0926	0.2704	0.1519	-0.0851	0.5075	0.3297	0.0926		0.2704	0.4482	0.6853	0.0334	0.7446	0.0334	0.2112	0.2704	0.0334	0.2112	0.1864	0.389	0.2112	0.3297	0.1519	0.5668	0.1224	0.2926	0.0926	0.0989	0.2112	0.389	0.2112	0.389	0.3297	0.4482
C24	-0.2037	0.2769	0.2112	-0.2629	0.2112	-0.2629	0.0926	-0.1444	0.0926	0.2112	-0.2037	0.0334	0.2112	-0.0424	0.0334	0.0926	0.2112	-0.1444	0.2112	-0.0259	0.389	0.2704	0.2704		0.389	0.3297	0.3297	0.2704	0.3297	0.3297	0.3297	0.2704	0.4482	-0.0424	0.2112	-0.0851	0.2112	-0.0851	-0.0259	-0.085	-0.1698	0.0334	0.27	0.1519	-0.0259	-0.1444	-0.0259	-0.0259	0.2704
C25	0.2112	0.3545	0.1519	0.3297	0.1519	0.0334	0.1519	-0.1444	-0.1444	0.2112	-0.1444	-0.0259	0.1519	0.0339	0.0334	-0.1444	-0.2629	0.2704	0.2112	-0.0259	-0.0851	0.0334	0.4482	0.389		-0.0259	0.1519	-0.1444	-0.2037	0.1519	0.1519	0.1519	0.0334	0.1101	-0.2037	-0.0851	-0.2037	-0.2037	0.0334	0.0533	0.2265	-0.2037	0.9545	-0.1444	-0.2037	0.0334	-0.2037	-0.2629	-0.1444
C26	0.0926	0.4322	0.3297	0.4482	0.389	0.0926	0.389	-0.0851	0.0926	0.3297	-0.0259	0.2112	0.2704	0.0339	0.2112	0.1519	0.0926	0.2112	0.3297	0.0926	0.389	0.1519	0.6853	0.3297	-0.0259		0.389	0.0926	0.1519	0.2704	0.389	0.2112	0.2704	-0.1949	0.2112	-0.0851	0.0334	0.0334	0.2704	0.3299	0.2265	0.0334	1.1256	-0.1444	-0.2037	0.1519	-0.2037	-0.1444	0.2112
C27	0.2704	0.5876	0.3297	0.5075	0.2112	0.0926	0.2112	0.0926	0.1519	-0.0851	0.0926	0.2112	-0.0259	0.1864	0.3297	0.2704	0.2112	0.3297	0.0926	0.3297	0.5075	0.2704	0.0334	0.3297	0.1519	0.389		0.4482	-0.1444	0.1519	-0.1444	-0.1444	-0.2037	0.1101	0.0926	0.1519	-0.0851	-0.1444	0.2704	0.0533	0.2265	0.0334	0.1845	0.1519	0.0926	0.1519	0.0926	0.0334	0.1519
C28	0.0334	0.1992	0.1519	0.1519	0.1519	0.1519	0.0926	-0.0851	-0.0259	0.389	-0.0851	-0.2629	0.2112	-0.2712	-0.0259	0.0334	-0.0259	0.1519	0.2704	-0.3222	0.2112	0.3297	0.7446	0.2704	-0.1444	0.0926	0.4482		0.0334	-0.0851	0.0334	0.5075	-0.0851	-0.0424	-0.0259	0.0334	0.0334	-0.0851	0.2112	0.3299	0.2265	0.0926	0.869	0.2112	-0.0851	0.0926	-0.0851	-0.2037	0.1519
C29	0.2704	0.2769	-0.0259	0.2112	0.0926	0.0926	-0.0851	0.0334	0.0334	0.0926	-0.0851	-0.0259	0.0926	0.1101	-0.0259	-0.0851	-0.2629	0.0926	-0.0259	0.0334	-0.0851	-0.0259	0.0334	0.3297	-0.2037	0.1519	-0.1444	0.0334		0.0334	-0.2037	0.0334	-0.1444	0.1101	-0.0851	-0.1444	-0.2037	-0.0851	0.2112	0.1916	0.0944	-0.2037	0.27	-0.1444	-0.0851	-0.0259	-0.0851	-0.1444	-0.0259
C30	0.2112	0.5876	-0.0851	0.2112	0.0926	0.3297	0.2112	0.0926	0.2704	0.2112	-0.0259	-0.3222	0.0334	-0.3475	0.4482	0.2112	0.2112	-0.1444	-0.2629	0.0926	0.389	0.0334	0.2112	0.3297	0.1519	0.2704	0.1519	-0.0851	0.0334		0.0334	0.2112	-0.2629	-0.1187	0.2704	0.0926	0.2704	-0.1444	0.4482	0.1916	0.4907	0.1519	0.3556	0.2704	0.0926	0.1519	0.0926	-0.0259	0.389
C31	0.2704	0.3545	0.2112	0.3297	0.0926	0.2112	-0.1444	0.1519	0.0926	-0.0851	0.1519	-0.0259	-0.1444	-0.1949	-0.0851	0.2704	0.0334	0.2112	0.0926	-0.0259	0.389	0.3297	0.2704	0.3297	0.1519	0.389	-0.1444	0.0334	-0.2037	0.0334		0.0334	-0.2629	-0.1187	0.0926	0.2112	0.0334	-0.0851	0.2704	0.1916	0.1605	0.2112	0.0989	0.3297	0.1519	0.2704	0.1519	0.0926	0.2704
C32	0.1519	0.5876	0.1519	0.5668	0.0334	-0.0259	0.1519	-0.0851	0.0334	-0.2037	0.0926	0.2704	-0.1444	0.1864	0.0926	0.1519	0.2112	0.2112	0.0926	0.389	0.5075	0.2112	0.0334	0.2704	0.1519	0.2112	-0.1444	0.5075	0.0334	0.2112	0.0334		0.0334	-0.0424	0.1519	0.0926	0.0926	-0.1444	0.2112	-0.0159	0.1605	0.0334	0.3556	-0.0259	0.0334	0.1519	0.0334	0.0334	0.1519
C33	0.2112	0.3545	0.0926	0.5075	0.0334	0.2112	0.0334	0.0334	0.0334	0.0926	0.0334	-0.0851	0.0334	-0.1949	0.2112	0.2112	0.1519	0.2112	-0.0259	0.0334	0.5075	0.2112	0.2112	0.4482	0.0334	0.2704	-0.2037	-0.0851	-0.1444	-0.2629	-0.2629	0.0334		-0.1187	0.0334	0.1519	-0.0259	-0.2037	0.2704	0.1224	0.2926	0.0926	0.27	0.2112	0.0334	0.1519	0.0334	-0.0851	0.0926
C34	-0.2712	-0.061	-0.0424	-0.0424	0.1101	-0.1187	-0.1949	-0.3475	-0.1187	-0.1187	-0.3475	-0.1187	-0.1187	-0.2712	-0.0424	0.1101	-0.0424	-0.1187	-0.2712	-0.0424	0.1864	-0.0424	0.1864	-0.0424	0.1101	-0.1949	0.1101	-0.0424	0.1101	-0.1187	-0.1187	-0.0424	-0.1187		-0.0424	-0.0424	0.0339	-0.2712	-0.0424	-0.0424	-0.0424	-0.0424	0.0047	-0.1187	-0.1949	-0.1187	-0.1949	-0.1949	0.0339
C35	0.0334	0.1992	0.1519	0.2704	0.1519	-0.0851	0.0334	-0.2037	-0.2037	0.0926	-0.2037	0.0334	0.1519	0.0339	-0.0259	-0.0259	-0.2037	0.389	0.2704	0.0334	0.0926	0.2704	0.389	0.2112	-0.2037	0.2112	0.0926	-0.0259	-0.0851	0.2704	0.0926	0.1519	0.0334	-0.0424		0.0334	-0.2629	-0.2037	-0.0851	0.0533	0.0284	-0.2037	0.6123	-0.0259	-0.0851	-0.0851	-0.0851	-0.2037	-0.2629
C36	-0.1444	0.3545	0.0334	0.0334	0.1519	-0.2629	0.1519	-0.1444	-0.0259	0.2704	-0.2629	0.0334	0.2704	-0.0424	-0.0259	-0.0259	-0.0259	-0.1444	0.0926	-0.0851	0.1519	-0.0259	0.2112	-0.0851	-0.0851	-0.0851	0.1519	0.0334	-0.1444	0.0926	0.2112	0.0926	0.1519	-0.0424	0.0334		-0.1444	-0.1444	-0.0259	-0.085	-0.3019	-0.3222	0.5267	-0.3222	-0.3815	-0.3222	-0.3815	-0.3815	-0.0851
C37	0.0926	0.1992	0.0926	0.3297	0.1519	-0.0851	0.1519	-0.1444	-0.1444	0.2112	-0.1444	0.1519	0.2112	0.0339	-0.0259	-0.0259	-0.1444	0.2704	0.2704	-0.0259	0.2112	0.1519	0.3297	0.2112	-0.2037	0.0334	-0.0851	0.0334	-0.2037	0.2704	0.0334	0.0926	-0.0259	0.0339	-0.2629	-0.1444		-0.1444	-0.0259	0.1224	-0.0377	-0.3222	0.6978	-0.1444	-0.2037	-0.1444	-0.2037	-0.2629	-0.2037
C38	-0.2037	0.1992	0.0334	0.0926	-0.0851	-0.2629	-0.0851	-0.3222	-0.2629	-0.1444	-0.3222	-0.2037	-0.1444	-0.2712	-0.0259	-0.0259	-0.0851	-0.0259	-0.0851	-0.0851	0.2112	-0.0259	0.1519	-0.0851	-0.2037	0.0334	-0.1444	-0.0851	-0.0851	-0.1444	-0.0851	-0.1444	-0.2037	-0.2712	-0.2037	-0.1444	-0.1444		-0.2629	-0.3617	-0.1037	-0.2037	0.27	-0.0851	-0.2629	-0.2037	-0.2629	-0.3222	-0.2037
C39	-0.1444	0.1992	0.3297	0.3297	0.1519	-0.2629	-0.0259	-0.1444	-0.2037	0.2704	-0.1444	0.2704	0.389	0.1101	-0.0259	0.2112	0.1519	0.3297	0.4482	0.0926	0.5075	0.2704	0.5668	-0.0259	0.0334	0.2704	0.2704	0.2112	0.2112	0.4482	0.2704	0.2112	0.2704	-0.0424	-0.0851	-0.0259	-0.0259	-0.2629		-0.4308	-0.1698	-0.0259	0.6123	0.0334	-0.1444	-0.1444	-0.1444	-0.1444	-0.3222
C40	-0.1542	0.3606	0.1916	0.1224	0.1224	-0.2925	-0.0159	-0.1542	-0.1542	0.0533	-0.2234	0.1916	0.1916	0.1101	0.1224	0.1916	0.1916	0.0533	-0.0159	0.1916	0.3299	-0.0159	0.1224	-0.085	0.0533	0.3299	0.0533	0.3299	0.1916	0.1916	0.1916	-0.0159	0.1224	-0.0424	0.0533	-0.085	0.1224	-0.3617	-0.4308		-0.1542	-0.085	0.0392	-0.0159	-0.1542	-0.2234	-0.1542	-0.1542	-0.2234
C41	-0.2358	0.2182	0.2265	0.0284	0.2265	-0.3679	0.0284	-0.1037	-0.1037	0.2265	-0.1698	0.2926	0.3586	0.1101	-0.1698	0.2265	0.1605	0.0284	0.2926	-0.0377	0.3586	0.2265	0.2926	-0.1698	0.2265	0.2265	0.2265	0.2265	0.0944	0.4907	0.1605	0.1605	0.2926	-0.0424	0.0284	-0.3019	-0.0377	-0.1037	-0.1698	-0.1542		-0.1698	0.3037	-0.1037	-0.2358	-0.3019	-0.2358	-0.2358	-0.1037
C42	-0.0259	0.1992	-0.0259	0.0926	0.0926	-0.2037	0.0926	-0.2037	-0.1444	0.1519	-0.3222	0.0334	0.2112	0.0339	0.0334	-0.1444	-0.2037	0.0334	0.0334	0.0334	-0.0259	-0.0851	0.0926	0.0334	-0.2037	0.0334	0.0334	0.0926	-0.2037	0.1519	0.2112	0.0334	0.0926	-0.0424	-0.2037	-0.3222	-0.3222	-0.2037	-0.0259	-0.085	-0.1698		0.5267	-0.3222	-0.2629	-0.3815	-0.2629	-0.3222	-0.2037
C43	0.6978	0.7059	0.27	0.1845	0.27	0.6123	0.0134	0.5267	0.6123	0.1845	0.27	0.1845	0.1845	0.1308	0.6123	0.6123	0.4412	0.0989	-0.0722	0.6978	0.3556	0.27	0.0989	0.27	0.9545	1.1256	0.1845	0.869	0.27	0.3556	0.0989	0.3556	0.27	0.0047	0.6123	0.5267	0.6978	0.27	0.6123	0.0392	0.3037	0.5267		0.6123	0.7834	0.5267	0.7834	0.7834	0.9545
C44	-0.0259	0.2769	0.0926	0.2704	0.2112	-0.1444	0.0926	-0.2037	-0.0259	0.2112	-0.2629	0.2112	0.2704	0.1101	0.0926	-0.0259	-0.1444	0.0926	0.0926	0.1519	0.0334	-0.0851	0.2112	0.1519	-0.1444	-0.1444	0.1519	0.2112	-0.1444	0.2704	0.3297	-0.0259	0.2112	-0.1187	-0.0259	-0.3222	-0.1444	-0.0851	0.0334	-0.0159	-0.1037	-0.3222	0.6123		-0.3222	-0.2037	-0.3222	-0.2629	-0.1444
C45	-0.2037	0.3545	0.1519	0.2112	0.1519	-0.3222	0.1519	-0.2629	-0.1444	0.2112	-0.3222	0.0334	0.2112	-0.1949	-0.0851	-0.0259	-0.0851	0.0334	0.1519	-0.1444	0.2112	0.0334	0.389	-0.0259	-0.2037	-0.2037	0.0926	-0.0851	-0.0851	0.0926	0.1519	0.0334	0.0334	-0.1949	-0.0851	-0.3815	-0.2037	-0.2629	-0.1444	-0.1542	-0.2358	-0.2629	0.7834	-0.3222		-0.2629	-0.5	-0.4407	-0.2037
C46	-0.2629	0.2769	0.0926	0.0334	0.1519	-0.3222	0.0334	-0.2037	-0.0851	0.2112	-0.3222	0.0334	0.3297	0.0339	0.0334	-0.0259	0.0334	0.0334	0.1519	-0.0259	0.2112	0.0926	0.2112	-0.1444	0.0334	0.1519	0.1519	0.0926	-0.0259	0.1519	0.2704	0.1519	0.1519	-0.1187	-0.0851	-0.3222	-0.1444	-0.2037	-0.1444	-0.2234	-0.3019	-0.3815	0.5267	-0.2037	-0.2629		-0.2629	-0.3222	-0.2037
C47	-0.2037	0.3545	0.1519	0.2112	0.1519	-0.3222	0.1519	-0.2629	-0.1444	0.2112	-0.3222	0.0334	0.2112	-0.1949	-0.0851	-0.0259	-0.0851	0.0334	0.1519	-0.1444	0.2112	0.0334	0.389	-0.0259	-0.2037	-0.2037	0.0926	-0.0851	-0.0851	0.0926	0.1519	0.0334	0.0334	-0.1949	-0.0851	-0.3815	-0.2037	-0.2629	-0.1444	-0.1542	-0.2358	-0.2629	0.7834	-0.3222	-0.5	-0.2629		-0.4407	-0.2037
C48	-0.2629	0.2769	0.0926	0.1519	0.0926	-0.3222	0.0926	-0.3222	-0.2037	0.1519	-0.3222	-0.0851	0.1519	-0.1949	-0.0851	-0.0851	-0.0851	0.0334	0.1519	-0.2037	0.2112	0.0926	0.3297	-0.0259	-0.2629	-0.1444	0.0334	-0.2037	-0.1444	-0.0259	0.0926	0.0334	-0.0851	-0.1949	-0.2037	-0.3815	-0.2629	-0.3222	-0.1444	-0.1542	-0.2358	-0.3222	0.7834	-0.2629	-0.4407	-0.3222	-0.4407		-0.2629
C49	-0.0259	0.1992	0.2704	0.5668	0.2112	-0.2037	0.0334	-0.1444	-0.2037	0.3297	-0.1444	0.3297	0.5075	0.2627	0.0334	0.0926	0.0334	0.5075	0.4482	0.1519	0.389	0.2704	0.4482	0.2704	-0.1444	0.2112	0.1519	0.1519	-0.0259	0.389	0.2704	0.1519	0.0926	0.0339	-0.2629	-0.0851	-0.2037	-0.2037	-0.3222	-0.2234	-0.1037	-0.2037	0.9545	-0.1444	-0.2037	-0.2037	-0.2037	-0.2629
C50	-0.1444	0.2769	0.389	0.3297	0.2112	-0.3815	0.0926	-0.2037	-0.2037	0.0926	-0.2037	0.3297	0.2704	0.2627	-0.0259	0.0926	0.0334	0.3297	0.389	0.1519	0.3297	0.2112	0.3297	-0.0259	-0.0851	0.1519	0.0334	0.3297	0.0334	0.5075	0.2704	-0.0259	0.2704	0.0339	-0.1444	-0.2037	-0.1444	-0.2629	-0.3222	-0.3617	-0.3019	-0.2629	0.6978	-0.2037	-0.2629	-0.2629	-0.2629	-0.2629	-0.3222
C51	-0.2037	0.1992	0.0926	0.1519	0.0334	-0.2629	-0.0851	-0.2037	-0.1444	-0.0851	-0.2037	-0.0259	-0.0259	-0.1187	-0.0851	0.0926	0.0334	0.0926	0.0926	-0.0851	0.389	0.2112	0.1519	-0.0851	0.0334	0.1519	-0.2629	0.0334	-0.1444	0.0334	-0.2037	-0.0851	-0.2037	-0.1949	-0.2037	-0.1444	-0.2629	-0.3222	-0.2037	-0.1542	-0.2358	-0.1444	0.1845	-0.0259	-0.2037	-0.2037	-0.2037	-0.2629	-0.2037
C52	-0.0237	-0.0325	0.1124	0.3166	0.1124	-0.1598	0.0444	-0.2278	-0.2278	0.1805	-0.2278	0.0444	0.1805	-0.0427	0.0444	-0.0237	-0.2278	0.3846	0.2485	0.0444	0.1805	0.2485	0.2485	0.1805	-0.2278	0.1805	-0.0917	-0.0237	-0.0917	0.2485	0.1124	0.1805	-0.0237	-0.0427	-0.432	0.0444	-0.3639	-0.2278	-0.1598	-0.0114	-0.0371	-0.2278	0.6567	-0.0237	-0.0917	-0.1598	-0.0917	-0.2278	-0.3639
C53	-0.0851	0.4322	0.3297	0.389	0.389	-0.2037	0.1519	-0.0851	0.0926	0.2704	-0.0851	0.4482	0.4482	0.4915	0.1519	0.1519	0.1519	0.2704	0.389	0.2704	0.3297	0.2112	0.2704	0.1519	0.0926	0.0926	0.2112	0.4482	-0.0259	0.5075	0.4482	0.0334	0.389	0.1101	0.0926	-0.3222	-0.0259	0.0334	0.0334	-0.0159	-0.2358	-0.2629	0.6978	-0.3815	-0.2037	-0.2629	-0.2037	-0.2037	-0.1444
C54	0.8907	0.3118	0.2417	0.7053	-0.1291	0.6126	0.2417	0.5199	0.2417	0.4271	0.4271	0.6126	0.5199	1.2084	0.149	0.0563	0.2417	0.798	0.6126	0.7053	0.5199	0.5199	0.2417	0.7053	0.4271	0.8907	0.3344	0.798	-0.0364	0.798	0.3344	0.149	0.4271	0.9236	0.4271	0.4271	0.3344	0.4271	0.6126	0.6945	0.7151	0.3344	0.4641	0.3344	0.5199	0.5199	0.5199	0.5199	0.5199
C55	0.2112	0.2769	0.1519	-0.0851	0.0926	0.1519	0.2112	0.0926	0.0334	0.0926	-0.0259	0.0334	0.2112	0.1864	0.0926	-0.2629	0.0334	0.1519	0.2704	0.0334	0.0926	0.0926	0.2112	0.0334	0.1519	0.2704	0.389	0.2112	0.1519	0.389	0.3297	0.3297	0.4482	0.1864	0.1519	0.0926	0.1519	0.0926	0.3297	0.3299	0.2265	0.0334	0.6123	0.2112	0.1519	0.0926	0.1519	0.0926	0.389
C56	0.3297	-0.0339	0.2112	0.3297	0.0334	0.4482	-0.0259	0.3297	0.2704	0.3297	0.2112	0.0334	0.2704	-0.1949	0.3297	0.5075	0.4482	0.2112	0.0926	0.1519	0.7446	0.4482	0.3297	0.3297	0.626	0.7446	0.1519	0.1519	0.2112	-0.0259	-0.1444	0.4482	-0.2037	-0.1187	0.389	0.4482	0.389	0.0926	0.4482	0.3299	0.3586	0.4482	-0.0722	0.626	0.4482	0.3297	0.4482	0.3297	0.5075
C57	0.3297	0.4322	0.2112	-0.1444	0.2112	0.2704	-0.0259	0.0926	0.0926	0.1519	-0.0259	-0.1444	0.0334	0.0339	-0.0259	0.0334	-0.2629	0.1519	0.2112	0.0334	-0.2037	0.2112	0.5668	0.1519	-0.0259	0.4482	0.5075	0.0334	0.0334	0.389	0.0926	0.5075	0.4482	0.1864	0.0334	0.2704	0.2112	0.0334	0.2112	0.2608	0.3586	0.1519	0.27	0.3297	0.2704	0.2704	0.2704	0.2112	0.389
C58	0.2112	0.4322	0.2704	-0.1444	0.1519	0.0926	-0.0851	0.0926	0.1519	0.0334	-0.0851	0.0334	0.0334	0.1101	0.2112	0.0334	0.0334	0.0926	0.0334	0.0926	0.0926	0.0926	-0.0259	-0.1444	0.2112	0.4482	0.1519	0.389	0.1519	0.3297	0.1519	0.2112	0.3297	0.1101	0.2112	0.2112	0.2704	-0.0851	0.0926	-0.0159	0.2265	0.1519	0.0134	0.2112	0.1519	0.1519	0.1519	0.2112	0.3297
C59	0.2627	-0.2805	0.0339	0.3389	0.0339	0.0339	-0.1187	-0.0424	-0.1187	0.2627	-0.1187	0.2627	0.3389	0.1864	0.1101	-0.0424	-0.0424	0.2627	-0.0424	0.1101	0.1864	-0.0424	-0.1949	0.3389	-0.1949	0.2627	-0.1187	0.1864	-0.1949	0.1101	-0.0424	0.0339	-0.1949	0.1101	-0.1187	-0.0424	-0.1949	-0.1949	-0.0424	-0.0424	0.1101	-0.1949	0.3831	-0.1187	-0.1187	-0.0424	-0.1187	-0.1949	-0.2712
C60	0.1519	0.1992	0.1519	-0.2037	0.0926	0.0334	-0.0259	-0.0851	-0.0851	-0.0259	-0.2037	-0.0851	0.0334	0.0339	0.0926	-0.2037	-0.2037	0.0926	0.0926	0.0334	-0.1444	-0.0259	0.1519	-0.0851	-0.0851	0.2704	0.2112	0.1519	0.0334	0.3297	0.2112	0.2704	0.3297	0.0339	-0.0851	0.0926	0.0334	-0.1444	0.0334	-0.0159	0.1605	-0.0851	0.27	0.0926	0.0926	0.0334	0.0926	0.0334	0.1519
C61	0.626	0.3545	0.0334	0.1519	0.0334	0.626	0.2704	0.5075	0.2704	0.6853	0.2704	0.2112	0.626	0.0339	0.0334	0.0926	0.0926	0.2112	0.389	0.3297	0.2704	0.3297	0.5075	0.4482	0.5075	0.626	0.9223	0.3297	0.2112	0.5075	0.389	0.6853	0.6853	0.1864	0.5075	0.3297	0.5075	0.5075	0.6853	0.6757	0.4247	0.389	0.869	0.5075	0.5075	0.4482	0.5075	0.4482	0.7446
C62	0.2704	0.4322	0.389	0.3297	0.0926	0.1519	-0.0259	0.1519	0.1519	-0.0259	0.1519	0.0926	-0.0259	0.1101	0.2704	0.2112	0.2704	0.2704	0.1519	0.1519	0.4482	0.2112	0.1519	0.2112	0.0926	0.4482	-0.0259	0.3297	0.0926	0.1519	-0.0259	0.0334	0.0334	0.1101	0.2704	0.2704	0.2704	-0.2037	0.0334	-0.2234	0.3586	0.2704	0.1845	0.3297	0.1519	0.2704	0.1519	0.1519	0.2112
C63	0.0926	0.1992	-0.1444	-0.0259	-0.0259	0.0926	-0.0259	-0.0851	0.0334	0.0334	-0.2037	-0.3222	-0.0259	-0.1187	0.1519	-0.2037	-0.1444	-0.0259	-0.1444	-0.1444	-0.0851	-0.0851	0.0926	0.1519	-0.1444	0.2112	0.0334	-0.1444	-0.2037	-0.2037	-0.0259	0.1519	-0.1444	-0.0424	-0.0851	-0.0259	-0.0259	-0.2037	0.2112	0.1224	0.2265	-0.1444	0.1845	0.0334	-0.0259	-0.0851	-0.0259	-0.1444	0.0926
C64	0.1519	0.3545	0.1519	-0.4407	0.2112	0.1519	0.0926	0.1519	0.2704	0.3297	-0.0851	-0.0851	0.2112	-0.1187	0.2112	0.0926	0.0926	-0.2037	0.0926	0.0334	0.0334	0.0926	0.2704	-0.2629	0.3297	0.4482	0.5668	0.2704	0.2704	0.3297	0.389	0.5668	0.626	0.0339	0.389	0.0334	0.389	0.0926	0.2112	-0.0159	0.0284	0.1519	0.1845	0.2704	0.2112	0.0926	0.2112	0.2112	0.5668
C65	0.2112	0.5099	0.5075	0.0926	0.2704	0.1519	0.2704	0.2112	0.2112	0.2112	0.1519	0.2112	0.2704	0.3389	0.0334	-0.0851	0.2112	0.4482	0.626	-0.0851	0.2704	0.4482	0.5668	0.0926	0.2704	0.389	0.5075	0.2704	0.3297	0.6853	0.3297	0.4482	0.626	0.3389	0.3297	0.2704	0.3297	0.2112	0.3297	0.3991	0.2926	0.3297	0.6978	0.389	0.1519	0.2704	0.1519	0.2112	0.5075
C66	0.389	0.2769	-0.1444	0.2112	-0.0259	0.2112	0.0926	0.0334	-0.0851	0.3297	-0.1444	0.0334	0.2704	0.0339	-0.0851	-0.2629	-0.3815	0.2112	0.0926	0.0334	-0.2037	-0.0851	0.2704	0.389	-0.2037	0.1519	0.3297	0.0334	-0.2037	0.2704	0.1519	0.2112	0.2112	0.1101	-0.0851	0.0334	-0.0851	0.0334	0.2704	0.3299	0.2926	-0.1444	0.6978	-0.0851	-0.0259	0.0926	-0.0259	-0.0259	0.0926
C67	0.2112	-0.1116	-0.0851	0.0926	-0.0851	0.0334	-0.0259	-0.1444	-0.2629	0.2112	-0.2629	-0.0259	0.1519	-0.1187	-0.0259	-0.0851	-0.3222	0.0334	-0.0259	0.0334	-0.0851	-0.1444	0.2112	0.1519	-0.2629	0.0926	0.1519	-0.0259	-0.1444	0.1519	0.0926	0.1519	0.0334	-0.0424	-0.2037	-0.0851	-0.2037	-0.2037	-0.0259	-0.0159	0.0284	-0.2629	0.3556	-0.1444	-0.0851	-0.0259	-0.0851	-0.1444	-0.0851
C68	0.4152	0.3781	-0.1949	0.1864	0.2627	0.1101	0.1101	-0.0424	0.0339	0.0339	-0.1187	0.0339	0.0339	-0.0424	-0.1187	-0.2712	-0.2712	-0.0424	-0.1949	-0.0424	-0.1949	-0.3475	0.2627	0.3389	-0.1949	0.0339	0.1864	0.0339	-0.1187	0.1101	-0.1187	0.0339	0.0339	0.0339	0.0339	0.0339	-0.0424	-0.0424	0.2627	0.2627	0.2627	-0.0424	0.3831	-0.0424	-0.1187	0.1864	-0.1187	-0.0424	0.1864
C69	0.1519	-0.2669	0.389	0.5075	0.0926	0.0334	-0.0259	-0.0259	-0.2037	0.3297	-0.0259	0.3297	0.4482	0.1101	-0.0259	0.2112	0.0334	0.626	0.5075	0.0926	0.4482	0.5075	0.5075	0.3297	0.0926	0.4482	0.2112	0.0926	0.0926	0.5075	0.0926	0.3297	0.0334	-0.0424	-0.2037	0.2112	-0.0851	-0.0259	0.0334	0.1916	-0.0377	-0.0259	0.6123	0.1519	0.0926	0.0334	0.0926	-0.0259	-0.1444
C70	0.0926	0.1992	-0.0259	-0.0259	-0.0259	-0.0259	0.0926	-0.1444	-0.1444	0.2704	-0.2629	-0.0851	0.1519	-0.1949	0.0926	-0.0259	-0.1444	-0.1444	-0.0259	0.0334	0.0334	-0.2037	0.3297	-0.0259	-0.2037	0.0334	0.2704	0.0334	0.0334	0.0926	0.2704	0.2112	0.2112	-0.0424	0.0334	-0.1444	-0.0259	-0.2629	-0.1444	-0.2234	0.0944	-0.1444	0.3556	-0.0851	-0.1444	-0.0259	-0.1444	-0.1444	0.0334
C71	0.3297	0.4322	-0.2037	-0.0259	0.0334	0.2704	0.0334	0.0926	0.1519	0.2704	-0.1444	-0.2629	0.1519	-0.1949	0.2704	-0.0851	-0.1444	-0.2037	-0.2629	0.0926	-0.2037	-0.2629	0.0926	0.2704	-0.1444	0.2112	0.2704	-0.0259	-0.2037	-0.2037	0.1519	0.2704	0.0334	-0.0424	0.1519	-0.0851	0.1519	-0.0851	0.2704	-0.0159	0.2265	-0.0851	0.27	-0.0259	0.0334	0.0334	0.0334	-0.0259	0.2112
C72	0.5075	0.1992	0.1519	0.3297	0.0334	0.3297	0.0334	0.2112	0.0334	0.4482	0.0926	0.1519	0.4482	0.4152	-0.0259	-0.1444	-0.2037	0.4482	0.389	0.1519	-0.1444	0.2112	0.389	0.5668	-0.2037	0.389	0.4482	0.0926	-0.2037	0.4482	0.2112	0.389	0.3297	0.4152	0.0334	0.1519	0.0926	0.1519	0.2704	0.3299	0.4247	0.0334	0.6978	0.0926	0.1519	0.2112	0.1519	0.0926	0.0926
C73	0.4152	0.3781	0.3389	0.0339	0.3389	0.1864	-0.1187	0.1101	0.0339	-0.1949	0.0339	0.1101	-0.1187	0.3389	-0.0424	0.1101	-0.1949	0.4152	0.1101	0.2627	-0.2712	0.2627	0.2627	0.3389	-0.0424	0.7203	0.1864	0.3389	0.0339	0.5677	-0.1187	0.1864	0.3389	0.2627	-0.1187	0.4152	0.1864	-0.0424	0.1101	0.1101	0.2627	0.1101	-0.1215	0.3389	0.3389	0.2627	0.3389	0.2627	0.1864
C74	-0.0259	0.1215	0.3297	0.3297	0.0334	-0.0851	0.0334	-0.2037	-0.1444	0.0334	-0.1444	0.2112	0.1519	0.2627	-0.0259	-0.0851	-0.0851	0.5075	0.389	0.1519	0.0926	0.3297	0.3297	0.2112	-0.0851	0.1519	0.1519	0.2112	0.0334	0.5075	0.2704	-0.0259	0.2704	-0.0424	-0.1444	0.0926	-0.0259	-0.0851	0.0334	0.0533	0.0944	-0.0851	0.6978	-0.1444	-0.0851	-0.0259	-0.0851	-0.0851	-0.0851
C75	0.2112	0.1992	-0.0851	-0.2037	-0.1444	0.2112	0.2112	0.1519	0.1519	0.0926	-0.0851	-0.0851	0.0926	-0.1187	0.2704	0.0334	0.1519	-0.2037	-0.1444	0.2704	0.2112	-0.0259	-0.0259	-0.0851	0.4482	0.4482	0.2704	0.389	0.2112	0.0926	0.2704	0.2112	0.3297	-0.0424	0.3297	0.0926	0.3297	0.0334	0.389	0.1224	0.0944	0.0926	0.0134	0.2704	0.2704	0.0926	0.2704	0.2112	0.5668
C76	-0.0917	-0.126	0.1124	0.1124	-0.1598	-0.0917	-0.0917	-0.1598	-0.2959	0.1805	-0.1598	-0.1598	0.1124	-0.1342	-0.2278	-0.1598	-0.1598	0.3166	0.3166	-0.2278	0.1124	0.3846	0.3166	0.1124	-0.1598	0.2485	0.1124	-0.2959	-0.0237	0.1805	-0.0237	0.2485	-0.0237	-0.0427	-0.2278	0.1124	-0.0917	-0.1598	-0.0237	0.07	-0.0371	-0.0237	0.5516	0.1805	-0.0237	-0.0917	-0.0237	-0.1598	-0.0917
C77	0.0926	0.4322	0.0926	0.1519	0.0926	0.2112	-0.0851	-0.0259	0.2112	-0.0851	-0.0259	-0.0851	-0.0851	-0.0424	0.4482	0.1519	0.2112	0.0926	-0.1444	0.2112	0.389	0.1519	-0.1444	0.1519	0.2704	0.389	-0.2037	0.2704	-0.0259	-0.1444	-0.0259	-0.0259	-0.2037	-0.1949	0.1519	0.2112	0.1519	-0.1444	0.3297	0.0533	0.3586	0.0926	-0.1578	0.1519	0.2112	0.0926	0.2112	0.0926	0.2704
C78	0.4915	0.5976	0.2627	0.1864	0.2627	0.4915	-0.0424	0.3389	0.2627	0.4152	0.2627	0.1101	0.4152	0.4152	0.1101	-0.1187	0.1864	0.5677	0.3389	-0.0424	0.1101	0.5677	0.0339	0.5677	0.1101	0.7203	0.4152	0.0339	0.0339	0.2627	0.0339	0.4915	0.1101	0.4152	0.1864	0.4152	0.3389	0.2627	0.5677	0.5677	0.5677	0.3389	0.5093	0.4915	0.3389	0.3389	0.3389	0.1864	0.3389
C79	0.2704	0.4322	0.2704	-0.0259	0.1519	0.2704	0.0334	0.2112	0.3297	-0.1444	0.0334	-0.0851	-0.0851	-0.0424	0.389	0.1519	0.2112	0.0926	-0.0851	0.2112	0.2704	0.1519	0.0334	0.0334	0.4482	0.5668	0.0926	0.389	0.2112	0.0926	0.0334	0.2112	0.1519	-0.0424	0.3297	0.389	0.4482	-0.0259	0.389	0.1224	0.4247	0.3297	-0.0722	0.4482	0.3297	0.2704	0.3297	0.3297	0.5668
C80	0.5075	0.4322	0.2704	0.5075	0.1519	0.3297	0.2112	0.1519	-0.0259	0.389	0.0926	0.1519	0.3297	0.2627	-0.0851	-0.0851	-0.2037	0.5668	0.4482	0.0334	-0.0851	0.3297	0.626	0.6853	-0.2629	0.2112	0.4482	-0.0851	-0.0851	0.4482	0.1519	0.3297	0.2112	0.3389	-0.0259	0.2112	0.0334	0.1519	0.389	0.5374	0.4247	0.0926	0.9545	0.0926	0.0334	0.3297	0.0334	0.0334	0.1519
C81	0.2926	0.2182	0.0944	0.3586	0.0944	0.3586	0.0284	0.2265	0.2265	0.2265	0.1605	0.0284	0.2926	-0.0424	0.4247	0.2265	0.4247	0.1605	-0.0377	0.0944	0.6228	0.1605	0.0284	0.4247	0.3586	0.4907	0.0944	0.0944	0.0944	-0.1698	-0.0377	0.2926	-0.3019	-0.0424	0.2926	0.2926	0.2926	-0.0377	0.4247	0.1916	0.3586	0.2926	0.2032	0.4247	0.2265	0.2265	0.2265	0.0944	0.2926
C82	0.2112	0.5099	-0.0851	0.0926	0.0334	0.0334	0.0334	-0.0259	0.1519	-0.0259	-0.1444	-0.0851	-0.0851	-0.2712	0.2112	0.0334	0.0334	-0.2037	-0.3222	0.1519	0.2112	-0.1444	-0.1444	-0.0259	0.1519	0.2112	-0.0851	0.2704	-0.0259	-0.1444	-0.0259	-0.1444	-0.0851	-0.1949	0.2112	0.0334	0.1519	-0.2037	0.2112	-0.085	0.2265	0.0334	-0.0722	0.0334	-0.0259	0.0926	-0.0259	0.0334	0.2704
C83	0.1519	0.1992	0.1519	0.5075	0.2704	0.0334	-0.0259	0.0334	-0.0259	0.5075	-0.0851	0.3297	0.6853	0.2627	0.0926	0.1519	-0.0259	0.5075	0.389	0.2704	0.3297	0.3297	0.389	0.389	0.0926	0.4482	0.3297	0.2112	-0.0851	0.389	0.2704	0.389	0.1519	0.0339	-0.2037	0.0334	-0.0851	0.0334	-0.0259	0.1224	0.0284	-0.1444	0.7834	-0.0259	0.0334	-0.1444	0.0334	-0.0851	-0.3222
C84	-0.3815	0.2769	0.2704	0.2112	0.2112	-0.3815	-0.0259	-0.4407	-0.1444	0.0334	-0.2629	0.0926	0.1519	0.0339	-0.0259	0.0334	0.0926	0.2112	0.3297	0.0334	0.389	0.3297	0.4482	-0.1444	0.0334	0.0926	0.1519	0.0926	0.1519	0.2704	0.2704	-0.0259	0.1519	-0.2712	-0.1444	-0.0851	-0.0259	-0.2629	-0.2037	-0.2234	-0.1698	-0.1444	0.6123	-0.1444	-0.2037	-0.2629	-0.2037	-0.2629	-0.2037
C85	0.0334	0.0438	-0.2037	0.0334	-0.2037	-0.0259	0.1519	-0.1444	-0.1444	0.3297	-0.3222	-0.0851	0.2704	-0.1949	0.0334	-0.2629	-0.1444	-0.0259	-0.0259	-0.0851	0.0334	-0.1444	0.1519	0.0334	-0.0851	0.0334	0.2112	-0.0259	-0.0259	0.0334	0.2704	0.1519	0.0926	-0.1187	-0.0259	-0.1444	-0.0851	-0.1444	0.0926	0.0533	0.0944	-0.2037	0.5267	-0.1444	-0.2037	-0.1444	-0.2037	-0.2037	0.0334
C86	-0.2037	0.0438	0.2704	-0.2037	0.0926	-0.2037	0.0926	-0.0851	0.0334	0.2112	-0.2037	0.0334	0.2112	-0.0424	0.0926	0.2112	0.2112	-0.0851	0.2112	0.0334	0.389	0.2112	0.389	-0.3815	0.3297	0.3297	0.3297	0.2704	0.3297	0.3297	0.3297	0.3297	0.4482	-0.0424	0.2112	-0.0851	0.2112	-0.1444	-0.1444	-0.2234	-0.1698	0.0334	0.27	0.1519	-0.0259	-0.1444	-0.0259	-0.0259	0.2112
C87	0.0334	0.1215	-0.0851	-0.0851	-0.0851	-0.1444	0.1519	-0.0259	0.0334	0.389	-0.2037	0.1519	0.4482	0.0339	0.0334	-0.0851	0.0926	-0.1444	0.0926	0.2112	0.1519	0.0334	0.0334	-0.2037	0.2704	0.3297	0.3297	0.389	0.0926	0.3297	0.4482	0.1519	0.4482	-0.0424	0.2112	-0.2037	0.1519	0.0334	0.0926	-0.1542	-0.2358	-0.1444	0.27	-0.0851	-0.0259	-0.2037	-0.0259	-0.0259	0.1519
C88	0.0334	0.1215	-0.0259	-0.2037	-0.0851	0.0334	0.0926	-0.0259	-0.0851	0.1519	-0.1444	-0.0259	0.1519	-0.1187	-0.0259	-0.0851	0.0334	-0.0259	0.1519	-0.0259	0.2704	0.1519	0.1519	-0.2037	0.2704	0.2704	0.3297	0.1519	0.2112	0.2704	0.2112	0.2704	0.3297	-0.0424	0.0334	0.0334	0.0334	-0.0259	0.0926	0.1916	0.0284	0.0334	0.3556	0.2112	0.0926	0.0334	0.0926	0.0334	0.2704
C89	-0.1444	0.1992	0.2704	0.0926	-0.0259	-0.3222	0.2112	-0.2037	-0.1444	0.0926	-0.1444	0.2112	0.1519	0.1101	-0.1444	0.0334	0.1519	0.1519	0.389	0.0926	0.4482	0.389	0.3297	-0.2629	0.2112	0.2704	0.1519	0.3297	0.2704	0.5075	0.2704	-0.0259	0.389	0.0339	0.0334	-0.0259	0.0334	-0.1444	-0.0851	-0.085	-0.1698	-0.0259	0.5267	0.0926	-0.0851	-0.0851	-0.0851	-0.0851	0.0926
C90	-0.2358	0.2182	0.1605	-0.2358	0.2265	-0.3019	0.0944	-0.1698	0.0944	0.2265	-0.1698	-0.0377	0.2265	-0.0424	-0.1037	0.0284	0.1605	-0.1698	0.2265	-0.1698	0.1605	0.2265	0.4247	-0.3019	0.1605	0.2265	0.3586	0.0284	0.1605	0.2926	0.2265	0.2926	0.3586	-0.0424	0.1605	-0.1698	0.1605	-0.1037	-0.0377	-0.085	-0.1698	0.0284	0.4041	0.0944	-0.1698	-0.1698	-0.1698	-0.1698	0.1605
C91	-0.0851	-0.1893	0.2704	0.1519	-0.2037	-0.1444	-0.0259	-0.1444	-0.3222	0.1519	-0.1444	0.1519	0.2112	0.0339	-0.1444	0.0926	0.0926	0.3297	0.389	0.0334	0.4482	0.389	0.389	-0.0851	0.1519	0.389	0.2112	0.1519	0.2704	0.4482	0.1519	0.1519	0.2112	-0.0424	-0.0851	0.1519	0.0334	-0.2037	-0.2037	-0.1542	-0.1037	0.0334	0.4412	0.2112	0.0334	-0.0259	0.0334	-0.0259	-0.0259
C92	0.5075	0.2769	-0.0851	0.0334	-0.0259	0.2704	0.0926	0.2112	0.0334	0.389	-0.0259	0.1519	0.3297	0.1101	-0.0259	-0.0851	-0.2629	0.0334	0.0926	0.2704	-0.2037	-0.0851	0.1519	0.2704	-0.0259	0.3297	0.4482	0.3297	-0.1444	0.4482	0.2704	0.2704	0.5075	0.1864	0.1519	-0.0259	0.0926	0.1519	0.2704	0.1224	0.0944	-0.0851	0.4412	-0.0259	0.1519	0.1519	0.1519	0.1519	0.2704
C93	0.0944	0.1284	0.2265	-0.1698	-0.0377	0.0284	0.2265	0.0284	0.0284	0.1605	-0.0377	0.0944	0.1605	0.1864	0.0284	0.0284	0.0944	0.1605	0.2926	0.0944	0.0944	0.3586	0.2265	-0.0377	0.2265	0.4907	0.2926	0.2926	0.2265	0.5568	0.2926	0.2926	0.4907	0.1864	0.0944	0.1605	0.1605	0.0284	0.2265	0.1916	0.0944	0.0944	0.4041	0.2926	0.1605	0.0944	0.1605	0.0944	0.3586
C94	-0.0259	-0.0339	0.1519	-0.0259	-0.0851	0.0334	0.0334	-0.0851	0.0334	0.1519	-0.0851	0.0334	0.1519	0.1864	0.0334	-0.0851	0.0334	0.1519	0.2704	0.0334	0.0926	0.2704	0.2112	0.0334	0.0926	0.2112	0.2704	0.1519	0.0334	0.3297	0.2704	0.1519	0.3297	0.0339	0.0926	-0.0259	0.0926	0.0334	0.2112	0.1916	0.0944	-0.0259	0.4412	-0.0259	0.0334	-0.0259	0.0334	-0.0259	0.2112
C95	0.0926	0.1215	0.2112	-0.0259	-0.0851	0.1519	0.0334	0.0334	0.1519	-0.0851	0.0334	0.0334	-0.0851	0.2627	0.1519	0.0926	0.1519	0.1519	0.1519	0.2112	0.2112	0.3297	0.0926	0.0334	0.3297	0.4482	0.1519	0.389	0.1519	0.3297	0.1519	0.0334	0.3297	0.1101	0.2112	0.2112	0.2704	0.0334	0.3297	0.2608	0.2265	0.1519	0.0989	0.2112	0.2704	0.1519	0.2704	0.2112	0.4482
C96	0.2704	0.1992	0.2704	0.1519	0.0334	0.0926	0.0334	0.0926	-0.0259	0.2112	-0.0259	0.1519	0.3297	0.4915	0.0334	-0.1444	-0.0851	0.4482	0.389	0.2112	-0.1444	0.2704	0.2704	0.2704	-0.0851	0.5075	0.3297	0.2704	-0.0259	0.5668	0.3297	0.2704	0.4482	0.3389	-0.0259	0.1519	0.1519	0.0334	0.0926	0.0533	0.2265	-0.0259	0.4412	0.0926	0.1519	0.0334	0.1519	0.0926	0.0334
C97	-0.1444	0.1992	0.0334	0.0926	-0.0851	-0.3222	0.0334	-0.2037	-0.2037	0.2704	-0.2629	0.1519	0.389	0.1101	-0.0851	-0.0851	0.0926	0.0334	0.2112	0.1519	0.2704	0.0926	0.2112	-0.2037	0.0926	0.2704	0.2704	0.2704	0.1519	0.3297	0.389	0.0334	0.3297	-0.0424	0.0334	-0.1444	0.0926	-0.2037	-0.2629	-0.3617	-0.1698	-0.1444	0.4412	-0.0851	-0.1444	-0.2629	-0.1444	-0.1444	-0.1444
C98	0.1101	-0.1707	0.1101	0.1101	0.1101	0.0339	-0.0424	0.0339	0.1101	0.1864	-0.0424	0.0339	0.1864	0.1101	-0.0424	0.0339	0.0339	0.1101	0.0339	-0.1187	0.1101	0.1864	0.1101	0.2627	-0.0424	0.2627	0.0339	-0.0424	-0.1949	0.0339	-0.1949	0.1864	-0.1187	0.1101	0.0339	-0.1187	-0.0424	-0.0424	0.1864	0.1864	0.0339	-0.0424	0.3831	0.0339	-0.1187	-0.0424	-0.1187	-0.1949	0.0339
C99	0.2112	0.4322	0.5075	0.2112	0.2112	0.2704	0.2112	0.2112	0.389	-0.0259	0.1519	-0.0259	-0.0851	-0.0424	0.389	0.4482	0.389	0.2704	0.1519	0.2112	0.5668	0.5075	0.4482	0.1519	0.5075	0.626	0.1519	0.3297	0.389	0.1519	0.0334	0.2704	0.1519	0.0339	0.389	0.5075	0.5075	-0.0259	0.389	0.1916	0.4907	0.5075	0.27	0.626	0.3297	0.389	0.3297	0.3297	0.626
C100	0.1101	-0.061	-0.1187	-0.1187	0.0339	-0.1187	-0.1187	-0.1949	-0.0424	-0.0424	-0.2712	-0.1187	-0.1187	-0.1949	-0.2712	-0.1187	-0.2712	-0.1949	-0.2712	-0.1187	-0.1949	-0.1187	0.1101	-0.0424	-0.1187	0.1101	0.0339	-0.0424	-0.1187	0.0339	-0.2712	-0.0424	-0.0424	-0.1187	-0.0424	-0.0424	-0.0424	-0.1949	0.0339	0.0339	0.0339	-0.0424	-0.1215	-0.0424	-0.1949	0.0339	-0.1949	-0.1187	0.1101
C101	0.0926	0.2769	0.0334	0.1519	-0.1444	-0.0851	0.0926	-0.1444	-0.0851	-0.0259	-0.1444	-0.0851	-0.0851	-0.1187	-0.1444	-0.1444	-0.0851	0.0334	0.0334	-0.0259	0.0926	0.0926	0.2112	0.0334	-0.0851	0.0926	0.0334	0.0334	-0.0259	0.0926	-0.0259	-0.1444	0.0334	-0.0424	0.0334	0.0334	0.0334	-0.2037	0.0926	0.0533	0.1605	0.0334	0.3556	0.0334	-0.1444	0.0926	-0.1444	-0.0851	0.1519
C102	0.0726	0.5099	0.7884	0.0011	0.6453	0.0726	0.0726	0.2874	0.2874	0.1442	0.2158	0.359	0.359	0.6754	0.0011	0.359	0.2158	0.4305	0.7884	0.1442	0.2158	0.7169	0.7169	0.0011	0.5021	0.5737	0.6453	0.5021	0.2874	1.0032	0.359	0.5021	0.9316	0.3816	0.2874	0.2158	0.4305	0.359	0.2874	0.3653	-0.0914	0.2158	0.3519	0.2874	0.359	0.1442	0.359	0.359	0.4305
C103	0.3297	0.976	0.5075	0.2112	0.3297	0.2704	0.2112	0.4482	0.4482	-0.0851	0.2704	0.2112	0.0926	0.4152	0.2704	0.3297	0.4482	0.3297	0.2704	0.4482	0.389	0.4482	0.3297	0.2112	0.6853	0.8038	0.389	0.6853	0.389	0.5075	0.2112	0.2112	0.5668	0.2627	0.5668	0.4482	0.7446	0.2112	0.4482	0.1916	0.3586	0.5075	0.0989	0.5668	0.4482	0.3297	0.4482	0.5075	0.6853
[truncated: 54 more columns]
